# Supplementary material for: Comparative genomics-based investigation of resequencing targets in Vibrio fischeri: Focus on point miscalls and artefactual expansions
Source: BMC Genomics. 2008 Mar 25;9:138. doi: 10.1186/1471-2164-9-138 (PMC2330054; doi:10.1186/1471-2164-9-138)
Supplement: Additional file 1 — Table listing oligonucleotide primers. The PCR and sequencing primers used to analyze resequencing targets. [file 1471-2164-9-138-S1.xls]

## Sheet: Primers
Additional file 1. PCR and sequencing primers used to analyze resequencing targets.
target	Primer Name	Sequence (5'-3')	P = PCR; S = Sequencing	Notes
101	101F	tcaattagagatatgaacagaaatgg	P,S
101	101R	cggattgaagtttctttaatgtgtt	P,S
102	102F	aaaacaagtaaacgacagttttgg	P,S
102	102R	gctggctctacaggaataaacatt	P,S
103	103F	gcgttgattacactttcttcaaaa	P,S
103	103R	acttgcgataagtgattcagcat	P,S
104	104F	tcaaattgattacgctgaattacg	P,S
104	104R	aagcaaccgtacttgtttgaatgt	P,S
105	105F	gttgagaaactgtagaagcaggatt	P,S
105	105R	catggcctgtcataattcgag	P,S
106	106F	tcattctgttgcaaaccaatctat	P,S
106	106R	ttgccatctttgtcctaagtaacc	P,S
106	106F2	aaacaggcatagattgattggttt	P,S
106	106R2	ctgaaggggaatttaatattggtg	P,S
106	106-sF1	tagtagttaggttcacac	S
106	106-sF2	gagcagaatttgtccgaa	S
106	106-sR1	aatcttgatgttaccctt	S
106	106-sR2	ctttggtgtgctgtatgg	S
107	107F	tgcctgtactccaaaatttaatga	P,S
107	107R	gggatggatattacctcaacaact	P,S
108	108F	cgcctataaagaggctgaatatgt	P,S
108	108R	tctaaacctacgccttcaataatc	P,S
109	109F	aggtaagcacatcagttactttgg	P,S
109	109R	aagctttcatctaaactcggaatg	P,S
110	110F	gcgattgccttaagagtgatagaa	P,S
110	110R	agcagctaagatctcaaatggata	P,S
111	111F	aacgtattcgtatccgcctaaag	P,S
111	111R	tttagatacgcggttagctttctt	P,S
112	112F	aaccagtcggtacacgtatctttg	P
112	112R	agctgaactctttggtaagctcag	P,S
113	113F	attagaaaaagtgagccctgaaag	P,S
113	113R	ataatgcgataaataacgccaatc	P,S
114	114F	ggaaatggaagaacctgatacaac	P,S
114	114R	actaagagccttccaagatgtacg	P
115	115F	ttgtttattgaacctaaaattgagca	P
115	115R	taaacttcgattgtgacttctgc	P,S
116	116F	tgaaatgatggcacaagtatctga	P,S
116	116R	cttaccgagctaatgccttcttta	P,S
117	117F	cctggacaattcaccaaagatatta	P
117	117R	gcatacttgtattctcggagttga	P,S
118	118F	atgaattcggcgaaaaagtagat	P,S
118	118R	taaaggctctgtacctgacttacg	P,S
119	119F	ttgttaaatcgatcttcatcgaaa	P,S
119	119R	acgaagaccaggaggtacatcag	P,S
120	120F	atgttgttcgttgttttgaaaatg	P
120	120R	ggtttagacctggttcttcgatac	P,S
121	121F	aagacaattccctaacgtcaatgt	P
121	121R	gcactttacttgctaccgatttct	P,S
122	122F	agcattattagagaacgcaaatcc	P,S
122	122R	acttcatctaaaccagagccaaaa	P,S
123	123F	actgcattccaagataagaaattg	P,S
123	123R	gaatacgtgtgcatcatcttgagt	P,S
124	124F	caaatgggtattcatacagcactc	P
124	124R	tgggtttaataaatcgaattgctc	P,S
125	125F	ttacgctatgtcagtctggttttt	P,S
125	125R	atcgtacctgcataaactgtatcg	P,S
126	126F	ttggtccattaaaactaagcaagc	P,S
126	126R	cacaaggttagatagttccatgtca	P,S
127	127F	acagtggtacacaccacttaaacg	P
127	127R	gaccctcttgaccttcttctgtc	P,S
128	128F	tcacttgctgaaaaactaaaaagc	P
128	128R	agttaccttcttgggttgcagtta	P,S
129	129F	gctcttgatgattatttctcgtcac	P
129	129R	atcggcagtaacttcaatctcttc	P,S
130	130F	ttaactggttgattcagttcacct	P,S
130	130R	attcctgcagaatttcataacctt	P,S
131	131F	gttatggctcgaaaacaccattta	P,S
131	131R	tcttccatttttcctacagggtta	P,S
132	132-F3	aatttttccttctaacgccttttt	P,S
132	132-R3	tgagttgcgcttcttattgtaaag	P,S
132	132-sF1	ataattcaaccaacaacg	S
132	132-sF2	cgctaagaaaaacgtttc	S
132	132-sR1	agcacattacagagtatg	S
132	132-sR2	ggctgaaattgtttgcta	S
133	133F	attaaattatcgtgcctttgcttt	P,S
133	133R	tgtgagtgaattggaacaaatagg	P,S
134	134F	atttttcatctgatgctgaaattg	P,S
134	134R	attccgctcacttcgtttaatttt	P,S
135	135F	agactactcgatacacgattacgc	P
135	135R	attttggattgtcatcttggattt	P,S
136	136F	ttccgtcagattggtatctacaac	P,S
136	136R	atttctcaatatcaccacgtttca	P,S
137	137F	gatgtgaataaactgcaagatgct	P,S
137	137R	attttctacatcatcggatttcca	P,S
138	138F	ggtggccgtaccttttattaaatc	P,S
138	138R	ctccttcatcaaccccaacta	P,S
139	139F	agaggtctctctggtgagattgtc	P,S
139	139R	accgtcataacaacaaacaacagt	P,S
140	140F	gtatttaaaaggctaccacgcatt	P
140	140R	agcaacaaaggtttgagatttacc	P,S
141	141F	tctttacgactttagagaaggagca	P,S
141	141R	cactaactcggggttatattgagg	P,S
142	142F	aaaaacctcgactattctgaacctt	P
142	142R	tgcaacataggcttttagattgtc	P,S
143	143F	tttaccccatatactgacggatct	P
143	143R	ggtaatcagtttgaaggggttatg	P,S
144	144F	gctaatggagctaaaaccatcttg	P,S
144	144R	gtaagtttgttcaaagcggtcat	P,S
145	145F	atgctcaaaatttgctcttttca	P,S
145	145R	gttttcagagtgacaggaacatca	P,S
146	146F	gatgtcgacaaacaacattctgtc	P
146	146R	cttagcatcagggataaccatgtc	P,S
147	147F	ctcttatacagagaaaaagcgcatc	P,S
147	147R	tttaccagatgaatgggtcttacc	P,S
148	148F	cgcttatgacagacaatggtactt	P,S
148	148R	acctacgatgtagtcaactggaac	P,S
149	149F	atatccgcgaaaaagttgaagtta	P,S
149	149R	taccgatagtagtgtggatgatgc	P,S
150	150F	tagttcaagctttttcaggctttg	P,S
150	150R	ttggctgaactctagttctactgg	P,S
151	151F	aagaagaaatagaggcagcgaaag	P,S
151	151R	tgcaacatcagattgcttatcttc	P,S
152	152-F2	ttgatgtccaaacacaagttcttt	P,S
152	152-R2	tcttacgagaagatgattgctgac	P,S
152	152-sF1	tggatgattacgaatcgc	S
152	152-sF2	agctaattcaacgccggc	S
152	152-sR1	caaactgcgtttgaaaac	S
152	152-sR2	ttcatgccttctgttgaa	S
153	153F	tgaacttaagcgttatgctgacac	P,S
153	153R	cctgcaggttttatcgactctaag	P,S
154-155	154F	tcgtatccgttagaactaaatgaactt	P
154-155	154R	cgtctcattggaaatcagaatatc	P,S
154-155	155F	ttaaagactcaacgattcttccaaa	P
154-155	155R	attttcaatgccttttatcgctac	P,S
156	156F	cacgttattcacggtttagagaaa	P,S
156	156R	tactcttcatctggaagctctgc	P,S
157	157F	atcattggtcgagatgataggttt	P,S
157	157R	atcgaacagagttaacaccaacaa	P,S
158	158F	aaatcgagataaaaatggcacact	P,S
158	158R	ccgtaactttccattccttttaat	P,S
159	159F	agtgatttgtttctcgtcagatca	P
159	159R	aatgaacactggaataagttgtcg	P,S
160	160F	taacagaattagttgcgacagagc	P,S
160	160R	tgtattggtttgcttgagattgag	P,S
161	161F	cagcagaatacatgatgcttgagt	P,S
161	161R	gatctcggaagttttcaaagtgtt	P,S
162	162F	aaacaggtatgtttcaagcgaaag	P,S
162	162R	ctaaacgatccatttcttctgcat	P,S
163	163F	tgtttactcgtatatcaatcgtgaaa	P,S
163	163R	aagtatcaccttcttcctcaatcg	P,S
164	164F	atgttgttgaagaccgagataagc	P
164	164R	tagtgccaacaccttccatataaa	P,S
165	165F	gcaataataagcatgcagacagag	P,S
165	165R	acaaaactatacatgatgcggaaa	P,S
166	166F	aatattagccaagctgaatttgatg	P,S
166	166R	gttggctgcttctctctaagattt	P,S
167	167F	cgtgatggtttaccttctttttgt	P,S
167	167R	tcagtcatttgcttactttcaagc	P,S
168	168F	ttgaggagtaatcagaatgcgttt	P,S
168	168R	tacttcttttcctggtttctttgc	P,S
169	169F	gattctcaatccaagggttaaaag	P,S
169	169R	atggctgtagtttctcttgtgga	P,S
170	170F	aactaaaagaaagcggcaaactt	P,S
170	170R	gcagcggtaaattgtcttttacat	P,S
171	171-F2	gtagcgacagctatgggtttattt	P,S
171	171-R2	gcataggaaacacattcacttttg	P,S
171	171-sF1	aatgaccaatacgaaatc	S
171	171-sF2	agaagtgaataaccattg	S
171	171-sF3	cgtattcgtcgattaaaa	S
171	171-sF4	gaagctgaaagaaaagcg	S
171	171-sR1	tcagcttctgctctcgct	S
171	171-sR2	tctcttttttcgcttcag	S
171	171-sR3	atatcagtgctatcacta	S
171	171-sR4	cttaaacctaaattaccg	S
172	172-F2	tcaaccagaatctaaatcaccaaa	P,S
172	172-R2	tccatgacagaacaactagacgat	P,S
172	172-sF1	tggacaataaaagatgtg	S
172	172-sF2	gctaactggtgaaattgg	S
172	172-sR1	ttgaaataaaaaggcctg	S
172	172-sR2	agatagtaaaattaacgt	S
173	173F	tcagactttttcttccaagttgtg	P,S
173	173R	ttaccccatgtgctcttacataca	P,S
174	174F	gattttggatacacgcgttgaag	P,S
174	174R	gtaatagtgcggtaatgcatcttg	P,S
175	175F	tacccacaaatactagggaatggt	P,S
175	175R	gtggcctgattttgaatttacttt	P,S
176	176F	aaaatctcacgattgattacagca	P
176	176R	tgcaaaaagtataagtaattaggttga	P,S
177	177F	caaatctatccaaaccacattgaa	P
177	177R	taaatcgaggtcttctgctgtatg	P,S
178	178F	aattaagcgagcaaaatatccaac	P,S
178	178R	ttaaggcataacaaatgcatcaac	P,S
179	179F	atatcatgggcttaaatgttgcag	P,S
179	179R	tcaggaagatagcgtgatttatga	P,S
180	180F	tgaatcgatacgtaaaatgagctt	P	No band amplified in #180: supports corrections in #182
180	180R	tactcaaaacccgattatcaccac	P	No band amplified in #180: supports corrections in #182
181	181F	gacacatttgcatcgagaactatc	P,S
181	181R	ttttgaaccaccaaagaaagtatg	P,S
182	182F	accaacaatcagagcatgtaattc	P,S
182	182R	tttccgtaatagaaagtggattgc	P,S
182	182-sF1	ctgtttctaaatgggtat	S
182	182-sF2	agcgcatcttctaatgga	S
182	182-sF3	gatggtttaatttgaagttg	S
182	182-sF4	tccatctcttttgcgtct	S
182	182-sF5	ttatttgccacttggtat	S
182	182-sF6	gttgcccataatgaacca	S
182	182-sF7	taacgggttttagtaaag	S
182	182-sF8	aatagataggcatatctg	S
182	182-sF9	cttgtgtaatgcccatca	S
182	182-sF10	ttgaatgctccccatagt	S
182	182-sR1	ataaagaagcgtatgaag	S
182	182-sR2	catgccgttcttttagat	S
182	182-sR3	ttctcttccctatccaga	S
182	182-sR4	cccgaaccaacaaatacc	S
182	182-sR5	ctttctggcgattataat	S
182	182-sR6	tgatgctaaatctacatg	S
182	182-sR7	aacttattcaaccacacc	S
182	182-sR8	caattttaaagcttttaaacc	S
182	182-sR9	ttctcacctaaccctgat	S
182	182-sR10	aacggcggtattttagac	S
183	n/a	n/a	n/a	Data from J.L. Bose and E.V.S.
184	n/a	n/a	n/a	Data from K. L. Visick
185	185F	caatgcatgatgatcttacagga	P,S
185	185R	gacactatgagatttgattgctgaa	P,S
