# Supplementary material for: Comparative genomics-based investigation of resequencing targets in Vibrio fischeri: Focus on point miscalls and artefactual expansions
Source: BMC Genomics. 2008 Mar 25;9:138. doi: 10.1186/1471-2164-9-138 (PMC2330054; doi:10.1186/1471-2164-9-138)
Supplement: Additional file 4 — Table of novel gene features. Detailed ES114 gene annotations added in version 2.0. [file 1471-2164-9-138-S4.xls]

## Sheet: ES114 gene annotations added
Additional file 4. ES114 gene annotations added in version 2.0. No sequence changes occurred at these loci in this version.
Locus_tag	Type	Gene	Product	Length (bp)	Flanking loci		Basis	Other features affected
Regulatory RNA Gene Annotations Added
VF_2577	RNA	csrB2	CsrB2 RNA, regulator of CsrA	420	VF_0051	VF_0052	C,D
VF_2578	RNA	ryhB	RyhB regulatory antisense RNA involved in iron homeostasis	108	VF_0073	VF_0074	C
VF_2579	RNA	spf	Spot 42 regulatory RNA	110	VF_0074	VF_0075	C
VF_2593	RNA	csrB1	CsrB1 RNA, regulator of CsrA	416	VF_0602	VF_0603	C,D
VF_2597	RNA	qrr1	Qrr1 quorum regulatory RNA	106	VF_0936	VF_0937	C
VF_2599	RNA	ffs	4.5S RNA component of the signal recognition particle (SRP)	100	VF_0987	VF_0988	C
VF_2639	RNA	ssrA	tmRNA	367	VF_2002	VF_2003	C
VF_2651	RNA	ssrS	6S RNA	182	VF_2103	VF_2104	C
VF_2654	RNA	rnpB	RnpB RNA, catalytic subunit of RNase P	407	VF_2209	VF_2210	C
VF_A1194	RNA	psrN	small RNA PsrN (SraF)	178	VF_A0963	VF_A0964	C
Operon Leader Peptide Annotations Added
VF_2584	CDS	leuL	leu operon leader peptide	63	VF_0295	VF_0296	E
VF_2588	CDS	pyrL	pyr operon leader peptide	90	VF_0406	VF_0407	E
VF_2601	CDS	hisL	his operon leader peptide	48	VF_1011	VF_1012	C
VF_2603	CDS	trpL	trp operon leader peptide	78	VF_2602	VF_1034	E
VF_2652	CDS	thrL	thr operon leader peptide	69	VF_2118	VF_2119	E
VF_2663	CDS	ivbL	ilvB operon leader peptide	90	VF_2555	VF_2556	E
Protein-Coding Gene Annotations Added
VF_2576	CDS	thiS	sulfur carrier protein ThiS	213	VF_0034	VF_0035	B
VF_2580	CDS		hypothetical protein	192	VF_0091	VF_0092	B	VF_0091 start (+72 bp)
VF_2581	CDS		membrane protein, putative	1140	VF_0173	VF_0174	A
VF_2582	CDS	tusB	sulfur transfer protein complex, TusB subunit	291	VF_0229	VF_0230	A,B
VF_2583	CDS		hypothetical protein	189	VF_0231	VF_0232	B
VF_2585	CDS		hypothetical protein	111	VF_0328	VF_2586	A,B
VF_2586	CDS		hypothetical protein	66	VF_2585	VF_0329	B
VF_2587	CDS		hypothetical protein	129	VF_0352	VF_0353	B	VF_0352 start (+15 bp)
VF_2589	CDS	trmB	tRNA (guanine-N(7))-methyltransferase	717	VF_0422	VF_0423	A,B	VF_0422 start (+375 bp)
VF_2590	CDS		conserved hypothetical protein	114	VF_0500	VF_0501	A,B
VF_2591	CDS	cinA	CinA-related protein	498	VF_0534	VF_0535	A,B	VF_0534 start (+195 bp)
VF_2592	CDS	oadC	oxaloacetate decarboxylase, gamma subunit	252	VF_T0025	VF_0539	A,B
VF_2594	CDS		hypothetical protein	375	VF_0645	VF_0646	A,B
VF_2595	CDS		hypothetical protein	168	VF_0687	VF_0688	A,B
VF_2596	CDS		conserved hypothetical protein	150	VF_0916	VF_0917	A,B
VF_2598	CDS		hypothetical protein	234	VF_0976	VF_0977	B
VF_2600	CDS		hypothetical protein	129	VF_0997	VF_0998	B
VF_2602	CDS	trpE2	component I of anthranilate synthase	924	VF_1033	VF_2603	A
VF_2604	CDS		hypothetical protein	150	VF_1047	VF_1048	A
VF_2605	CDS		hypothetical protein	153	VF_1085	VF_1086	B	VF_1085 start (+42 bp)
VF_2606	CDS		hypothetical protein	123	VF_1115	VF_1116	A
VF_2607	CDS		hypothetical protein	222	VF_1200	VF_1201	B
VF_2608	CDS		hypothetical protein	222	VF_1204	VF_1205	B
VF_2609	CDS		hypothetical protein	171	VF_1248	VF_1249	A
VF_2610	CDS		hypothetical protein	135	VF_1352	VF_1353	B
VF_2611	CDS		hypothetical protein	150	VF_1355	VF_1356	A
VF_2612	CDS		hypothetical protein	93	VF_1386	VF_2613	A,B
VF_2613	CDS		hypothetical protein	126	VF_2612	VF_1387	B
VF_2614	CDS		hypothetical protein	396	VF_1392	VF_1393	B
VF_2615	CDS		hypothetical protein	183	VF_1399	VF_1400	A,B
VF_2616	CDS		sterol desaturate	804	VF_1409	VF_1410	A,B	VF_1409 start (+159 bp)
VF_2617	CDS		hypothetical protein	204	VF_1413	VF_1414	A,B
VF_2618	CDS		conserved hypothetical protein	276	VF_1430	VF_1431	A,B
VF_2619	CDS		hypothetical protein	159	VF_1436	VF_1437	B
VF_2620	CDS		hypothetical protein	159	VF_1453	VF_1454	B
VF_2621	CDS		hypothetical protein	105	VF_1454	VF_1455	A,B
VF_2622	CDS		hypothetical protein	132	VF_1456	VF_1457	A
VF_2623	CDS		hypothetical protein	303	VF_1518	VF_1519	A,B
VF_2624	CDS		hypothetical protein	75	VF_1555	VF_1556	B
VF_2625	CDS		hypothetical protein	183	VF_1674	VF_1675	A
VF_2626	CDS		hypothetical protein	243	VF_1688	VF_3052	B
VF_2627	CDS		hypothetical protein	156	VF_3051	VF_1689	B
VF_2628	CDS		hypothetical protein	174	VF_1695	VF_1696	A,B
VF_2629	CDS		conserved hypothetical protein	159	VF_1720	VF_1721	B
VF_2630	CDS		conserved hypothetical protein	195	VF_1722	VF_1723	B
VF_2631	CDS		hypothetical protein	90	VF_1728	VF_1729	B
VF_2632	CDS		hypothetical protein	96	VF_1730	VF_1731	A,B
VF_2633	CDS		lipoprotein, putative	174	VF_1776	VF_1777	A,B,E
VF_2634	CDS		hypothetical protein	255	VF_1787	VF_1788	A
VF_2635	CDS		hypothetical protein	129	VF_1805	VF_1806	A,B
VF_2636	CDS		hypothetical protein	174	VF_1886	VF_1887	A,B
VF_2637	CDS		predicted SirA-like redox protein	222	VF_1921	VF_1922	A,B
VF_2638	CDS		hypothetical protein	177	VF_1932	VF_1934	A,B
VF_2640	CDS		hypothetical protein	168	VF_2008	VF_2009	A
VF_2641	CDS		hypothetical protein	213	VF_2016	VF_2017	A
VF_2642	CDS		hypothetical protein	216	VF_2021	VF_2022	A
VF_2643	CDS		hypothetical protein	207	VF_2030	VF_2031	A
VF_2644	CDS		hypothetical protein	228	VF_2033	VF_2645	A
VF_2645	CDS		hypothetical protein	129	VF_2644	VF_2034	A
VF_2646	CDS		hypothetical protein	204	VF_2036	VF_2647	A
VF_2647	CDS		transcriptional regulator, Cro/CI family-related protein	186	VF_2646	VF_2037	A
VF_2648	CDS		hypothetical protein	282	VF_2037	VF_2038	A
VF_2649	CDS		hypothetical protein	606	VF_2040	VF_2041	A
VF_2650	CDS		hypothetical protein	111	VF_2098	VF_2099	B
VF_2653	CDS	yadB	glutamyl-Q tRNA(Asp) synthetase	894	VF_2165	VF_2166	A,B	VF_2166 start (+102 bp)
VF_2655	CDS		hypothetical protein	150	VF_2254	VF_2255	B
VF_2656	CDS		primosomal replication protein N, predicted ES114 pseudogene	156	VF_2311	VF_2312	B
VF_2657	CDS		hypothetical protein	105	VF_2422	VF_2423	A
VF_2658	CDS		conserved hypothetical protein	81	VF_2457	VF_2458	B
VF_2659	CDS		conserved hypothetical protein	705	VF_2483	VF_2484	A,B
VF_2660	CDS	yifL	lipoprotein, putative	120	VF_2485	VF_2486	A,B
VF_2661	CDS		putative membrane protein	384	VF_2494	VF_2495	B
VF_2662	CDS		hypothetical protein	168	VF_2549	VF_2550	A,B
VF_A1173	CDS		hypothetical protein	153	VF_A0020	VF_A1174	A,B
VF_A1174	CDS		conserved hypothetical protein	231	VF_A1173	VF_A1175	B
VF_A1175	CDS		hypothetical protein	186	VF_A1174	VF_A0021	B
VF_A1176	CDS		hypothetical protein	87	VF_A0038	VF_A0039	B
VF_A1177	CDS		hypothetical protein	123	VF_A0112	VF_A0113	B
VF_A1178	CDS		hypothetical protein	390	VF_A0213	VF_A0214	A
VF_A1179	CDS		hypothetical protein	435	VF_A0218	VF_A0219	B
VF_A1180	CDS		hypothetical protein	177	VF_A0381	VF_A0382	B
VF_A1181	CDS		hypothetical protein	153	VF_A0421	VF_A0422	B
VF_A1183	CDS		hypothetical protein	81	VF_A0567	VF_A0568	B
VF_A1184	CDS	cep	Cep, cryptic phage CTXphi	246	VF_A0578	VF_A0580	A	VFA0579 deaccessioned
VF_A1185	CDS		hypothetical protein	279	VF_A0582	VF_A1186	B
VF_A1186	CDS		hypothetical protein	150	VF_A1185	VF_A0583	B
VF_A1187	CDS		hypothetical protein	255	VF_A0628	VF_A0629	B
VF_A1188	CDS		hypothetical protein	153	VF_A0708	VF_A0709	B
VF_A1189	CDS	bioB	biotin synthase	1053	VF_A0747	VF_A0748	A,B	VF_A0747 start (+63 bp)
VF_A1190	CDS		hypothetical protein	234	VF_A0827	VF_A0828	B
VF_A1191	CDS		hypothetical protein	204	VF_A0886	VF_A0887	B
VF_A1192	CDS		conserved hypothetical protein containing von Willebrand factor type A domain	1053	VF_A0903	VF_A0904	A,B
VF_A1193	CDS		hypothetical protein	261	VF_A0911	VF_A0912	B
VF_A1195	CDS		hypothetical protein	87	VF_A1086	VF_A1087	B
VF_A1196	CDS		hypothetical protein	198	VF_A1127	VF_A1128	A
VF_B0056	CDS		type IV secretion (pTiA6 VirB3)	303	VF_B0038	VF_B0039	D
VF_B0057	CDS		type IV secretion (pTiA6 VirB7)	123	VF_B0039	VF_B0040	D
Protein-Coding Gene Annotation Altered
VF_0452	CDS	prfB	peptide chain release factor RF-2	1099	VF_0450	VF_0453	E	VF_0451 deaccessioned
Coordinates for each feature listed in the updated GenBank files. CDS: coding sequence; RNA: noncoding RNA. Basis of discovery codes: A, TIGR CMR; B, MJ11 draft genome; C, RFAM; D, Published V. fischeri; E, Other. prfB (VF_0452) not added, but was significantly modified to include its 5' end, which includes a ribosomal +1 frameshift as part of the protein's translation. CTXΦ gene cep was annotate…
