# Supplementary material for: Comparative genomics-based investigation of resequencing targets in Vibrio fischeri: Focus on point miscalls and artefactual expansions
Source: BMC Genomics. 2008 Mar 25;9:138. doi: 10.1186/1471-2164-9-138 (PMC2330054; doi:10.1186/1471-2164-9-138)
Supplement: Additional file 2 — Table of version 2.0 sequence changes. Detailed base-by-base descriptions of sequence changes from ES114 release version 1.0 to 2.0. [file 1471-2164-9-138-S2.xls]

## Sheet: Change Log
Additional file 2. Detailed descriptions of sequence changes from ES114 release 1.0 to 2.0.
	nucleotide sequence corrections to ES114 version 1 to generate version 2								[][][]	Resultant protein sequence changes in version 2
target	chromosome	v1 lend	v1 rend	type of change	no. of bases	net length change	correction details	consequences	[][][]	Locus_tag	Feature Type	Protein Sequence	Strand	sequence correction description	Locus_tag deaccessioned	references
101	1	48626	48626	insertion	1	1	insert T after	merges VF0040 and VF0039 as new VF0040	[][][]	VF_0040	CDS	MFFEKLAKIDLNLLLTLHLLLEEKSVTRAAQRLCLSQSAVSKNLAKLREQFNDPLFSRTSYGLQPTAKARNLQEQLHTLLSHLESITEASNFDPKSSHYRFRLGLVESTYPLLLPHFMSYILNKAPNVMLDTHAWDTNTLKKLQSGEMDIGITGKDLDPKYANITMHTPEDICSKEIYRDSQMCLVRRNHPVLKQEWTLDTYLQQRHVQVRCDGKDQWLLDYKLADRGLERSIGIIVPDFNSAASLCTHTDLVFTAPSHFIKLIAEQLNLVVLPLPTDLPQMAYTLFWHQQKENDAANCWLRNTIINHCKDLSISTIADEH	complement	frameshift error corrected, merging VF0040 and VF0039	VF0039
102	1	52725	52725	insertion	1	1	insert T after	merges VF0044 and VF0045 as new VF0044.	[][][]	VF_0044	CDS	MEFLNQFGGHLLFGFAGASIAYAVAHVLTKSRNQQELALLEQELESEKKLAGTQLHQLTQQVEKQQQELDELDLERDKLAQEQKQSHGRLMAAMEKLRYFDAIQKEKEYLTQQLEFSRQANSNVEAELREQEARNEEERKASQEKIELLERAEERLKQQFENLANQLFEHKTKTVDEQNKVSLEGLLSPLKEQLEGFKKQVNDSFGFEAKERHTLVHEIRSLQQLNERMTQEAVNLTNALKGDNKQQGNWGEVVLSRVLKESGLREGHEYDTQVSMDDEDGKRFYPDVIVHLPDEKDVVVDSKMTLVAYERFFNSEDFNQKEHALDEHLMAIRAHLRGLSKKDYHKLNGLRSLDYVLMFIPVEPAFQVAIEADPSLISDAMEQNIIIVSPTTLLVALRT…	forward	frameshift error corrected, merging VF0044 and VF0045	VF0045
103	1	64062	64062	insertion	1	1	insert A after	merges VF0055 and VF0056 as new VF0056.	[][][]	VF_0056	CDS	MKKTHITEQNFADLGLQPQVIDGLNAKGFIKCTPIQAKALPVLLAGQDIAGQAQTGTGKTLAFLTATFNHLLTTPAPEGRKITQPRAIIMAPTRELAIQIFNDAESLIASTGLKAALAYGGERYEKQQQVIEQGVDILIGTTGRIIDFYKQGHIDFKMIQAVVLDEADRMFDLGFIKDIRFIFRRMPAPTERLNMLFSATLSYRVQELAFEHMQEPEHVVVEPEQKTGHRIKEELFYPSNDHKMALLQTLIEEEWPDRAIIFANTKHKCESVWGHLAADKHRVGLLTGDVPQKKRERILEEFTQGNVDILVATDVAARGLHIPQVTHVFNFDLPNEAEDYVHRIGRTGRAGASGNSISFACEEYAINLPAIEEYIEHSIPQSDYDASALLEDLPAPLRL…	complement	frameshift error corrected, merging VF0055 and VF0056	VF0055
104	1	107454	107888	deletion	435	-435	delete 435 bp	removes repetitive sequence; merges VF0092 and VF0093 as new VF0093.	[][][]	VF_0093	CDS	MIIKQLPLTDLHRHLDGNIRIETILDLGQKFGLDLPAYDIEALRPHVQIVEAEPSLVAFLSKLDWGVAVLGDLDACRRVAYENVQDAMNAQIDYAELRFSPYYMAMKHNLPIAGVVEAVVDGVEAGCRDFGIKANLIGIMSRTFGQDACQQELDGLLTQKHKLVAIDLAGDELGQPGDLFVNHFKQVKDADLRVTVHAGEAAGAASMWQAINELGAVRIGHGVKAIEDPKLMEYLAKNNIGIESCLTSNIQTSTVASFESHPIKTFLDYGVKVCLNTDDPAVEGIELPHEYEVAAPKVGLTPEQLKQIQINGLDLAFLSDSEKQALREMAAKR	complement	assembly error corrected, merging VF0092 and VF0093	VF0092
105	1	143207	143207	insertion	1	1	insert T after	merges VF0123 and VF0124 as new VF0124.	[][][]	VF_0124	CDS	MATPRKPNRRDEILQALAEMLESNEGAARITTAKLAKQVGVSEAALYRHFPSKAKMFEGLIEFIEESIFSRVNRILEDEKDTLKRIELLLKLLLAFAERNPGLTRIMTGHALMFENERLRSRINQIFERIELQFKQILRERKLREGKAFPIDESILAAQLVGQVEGSFCRFVRSDFKYQPTENFNEYWALLSAQIQ	complement	frameshift error corrected, merging VF0123 and VF0124	VF0123
106	1	177348	177348	deletion	1	-1	delete C	merges VF0157 and VF0156 as new VF0157	[][][]	VF_0157	CDS	MMTPKFSLSLIAGVIASALPYSTFATDHSVANQSIEDQSAVNKVSNTVFDPVVLTPSQTDFGGVGLMQMPSGRMAPEGEFNIGASINNEYHHYNVSLQVMPWLETTIRYTLVQDLLYSSDESFSGRTKYTDKGIDFKIRLLEESKWLPETSVGVRDFGGTGLFDGEFVAATKRFGNLDVTLGMGWGYLGQSGNITNPFCKASDKFCSRQGDYKGKGGSVDFERWFKGPAAIYGGIEYQTPYQPLRLKVEYDSNDYSQDFPVTRGNVDMTQHTPWNFGVLYGLGDWGDIKVSYQRGDTLTLGVNLTTNFNDMKAIWRDEPITAYDESSNQSIDEVDWQRVNQQLNGNAGYEDNRIYADDDSVTLVATQTKYRDSDEAHDRASRIFANHVPETISTYRIIE…	complement	frameshift errors corrected, merging VF0157 and VF0156	VF0156
106	1	177406	177406	deletion	1	-1	delete T	merges VF0157 and VF0156 as new VF0157	[][][]
106	1	177428	177428	substitution	1	0	change N to C	merges VF0157 and VF0156 as new VF0157	[][][]
106	1	177434	177434	substitution	1	0	change A to C	merges VF0157 and VF0156 as new VF0157	[][][]
106	1	177598	177598	substitution	1	0	change G to T	merges VF0157 and VF0156 as new VF0157	[][][]
106	1	177604	177604	deletion	1	-1	delete G	merges VF0157 and VF0156 as new VF0157	[][][]
107	1	179095	179095	insertion	1	1	insert A after	merges VF0160 and VF0159 as new VF0160	[][][]	VF_0160	CDS	MFKSLVTFLSIFLLSACTPKFNDVNATLDEAFFGADDVVLSKQQIIELPYASSFVRINGGANLFMVLAFAEKNPATGAMQLKWLSSDKAMIVTEGGRIVKTLGLAEANLSNITPVSSSSLPSLASISKNQTTWSAHYDWMLNDHYLFNYKANITPVLREKSTIETTIWNKDVTEVVEVISIPSLDYSFTNQYWLDEQFNVVKTHQYLGPDIGDIEMTILKPFAL	complement	frameshift error corrected, merging VF0160 and VF0159	VF0159
109	1	236606	236606	insertion	1	1	insert T after	merges VF0214 and VF0213 as new VF0214	[][][]	VF_0214	CDS	MSAKHPIIAVTGSSGAGTTTTSEAFRKMFNMMDIKASWLEGDSFHRFTRPEMDVEIRKAKEQGKHISYFGPQANDFPALEQFFRQYGEDGTGQYRRYLHTFDEAVPFNQMPGTFTPWQDLPDDTDVLFYEGLHGGVVDGDINVSQHVDLLIGMVPIVNLEWIQKFVRDTRDRGHSREAVMDSIVRSMDDYLNYITPQFSRTHINFQRVPTVDTSNPLNAKGIPSLDESFVVIRFRGLSKVDFPYLLAMIDGSFMSRHNTLVVPGGKMSFAMELIIRPLLQQLIDTGKIN	complement	frameshift error corrected, merging VF0214 and VF0213	VF0213
110	1	242115	242115	substitution	1	0	change A to T	VF0220: TAA(Stp)>TTA(Leu); merges VF0220 and VF0221 as new VF0220	[][][]	VF_0220	CDS	MAGDWLHTSSIFLAAAVVTVPLAQRFGLGAVLGYLLAGIAIGPWGLKLISDVDAILHFSEFGVVLLLFLIGLELNPSKLWKMRKPIIGLGGSQVVVSSVVITAAMMFFGLAWQVSLVIGMGLALSSTAIALRVIEERKLSDSESGQSGFAVLLFQDIAVIPMLAILPVLAGGASGNWLDGLWVLAGVISIFTLAHFLLRPLFSYVVKSGARELFTVAALLLVIGVSAAMKQLGLSMALGAFLAGVLLAESEFRHELEVAIEPFKGLLLGLFFIAVGMSVNLGLLLQYPFEILAAVLLLVVVKGLLIYGLARAFGTRAKARSQMAMILSQGGEFAFVLFTAAQMEGLLSRELTAFLLVVVSISMMTTPLFLIAQDKWFARTLNSEEEMPLSDFTHATQPE…	forward	nonsense and frameshift errors corrected, merging VF0220 and VF0221	VF0221
110	1	242302	242302	insertion	1	1	insert G after	merges VF0220 and VF0221 as new VF0220	[][][]
111	1	254059	254059	insertion	1	1	insert T after	merges VF0235 and VF0236 as new VF0235	[][][]	VF_0235	CDS	MIGLVGRKVGMTRIFTEEGVSIPVTVVEVEANRVSQVKTVETDGYNAIQVTCGSKKANRVSKPEAGHFAKAGVEAGRGLWEFRLENGEEFAVGAELTVEVFNEIKKVDVTGTSKGKGFQGAVKRWNFRTQDMTHGNSLSHRAPGSIGQCQTPGRVFKGKKMAGHMGAERVTTQNLEIVRVDAERNLLLIKGAVPGSTGGNVIVKPAVKA	forward	frameshift error corrected, merging VF0235 and VF0236	VF0236
112	1	259065	259065	insertion	1	1	insert C after	merges VF0246 and VF0247 as new VF0246	[][][]	VF_0246	CDS	MIQMQSTLDAADNSGARKVMCIKVLGGSHRRYAHIGDIIKVTVKEAIPRGKVKKGDVLKAVVVRTRKGVRRPDGSIIRFDRNACVLLNDTTEQPVGTRIFGPVTRELRNAKFMKIVSLAPEVL	forward	frameshift error corrected, merging VF0246 and VF0247	VF0247
168	1	262664	262664	deletion	1	-1	delete G	frameshift extends 3' end of VF0256	[][][]	VF_0256	CDS	MRLNTLSPAAGSKPSKKRVGRGIGSGLGKTGGRGHKGQKSRSGGKVRAGFEGGQMPLKQRLPKFGFTSRKSLVTAEVRLSELAKVEGNVIDLNSLKAANVITKNIEFAKVVLSGEIATAVTVKGLRVTKGAKAAIEAAGGKIEE	forward	frameshift error corrected, 3' end of VF0256 adjusted
113	1	288496	288496	insertion	1	1	insert G after	merges VF0281 and VF0282 as new VF0281	[][][]	VF_0281	CDS	MDEKQREISRLVAKAGQMLLQHGAESSLVSDVSRRLGIAVGADDVEVSLSASSLVITTVINEHCMTTTRRAPDRGINMRAVTEIQRICIMSEKGLLDRHDATEKLEKVSPERYNRWLVVVMIGLSCASFSRLAGGDWAVFLVTFIASALGMIVRQEIGHRNFNPLLNFGVTAFVTTLISSQAVIYHIGNTPFLAMASSVLMLVPGFPLINAVADMVKGYVNMGTARWTFATLLTLATSIGIVGAMNLVGAWGWLNG	forward	frameshift error corrected, merging VF0281 and VF0282	VF0282
114	1	309082	309082	deletion	1	-1	delete T	merges VF0300 and VF0299 as new VF0300	[][][]	VF_0300	CDS	MLKKGLLTGLIAISASVHASEIDIEDADTSSSSPNSIEIDYGNDRSLSQNCSLESVYTSGTNSHVDEEKYYLSKDDCEAGTKELTLEKKPSINPVISQLEAEMEEPDTTPPSPWKSQIEFGYQSSKGNDDSQSLNGRLEASYTAGQHRHTGEVKYYLAKDDGETDKDQLSLNLQSDYKISPDYYLYANFKGLNTKYSAYFNDYTFSGGLGYQVSNTEKLLLEVEFGPGFRYQNPNLDEIDDDDLILPETVQEPIIRTNVRTSWKALSNLTLAGEVTVTAGHSNTRVDSEVSVTNNITEEIALKIAQSQQYLDRVPPGLSNTDSVFSINLLFSF	complement	frameshift error corrected, merging VF0300 and VF0299	VF0299
116	1	430059	430059	deletion	1	-1	delete A	merges VF0397 and VF0398 as new VF0398	[][][]	VF_0397	CDS	MKQWISAVIVVICFFSSAINAQEIDKTKPYEMMAQVSEITFARLKSEQSAIKTDPNILKTVVDEELMPYVNVKYAAYKLLGTHLKKTTPEERAEFVTAFRDYLVSSYAQVLTLYTDQKIVLEKAKKIPEGKRIISVRVDILDSARPTVKVDFKLRKNKKTGEWQAFDMVAEGVSLLSTKQSEWNGKIRKEGISSVSAELHSLAKQPIRLEGNK	forward	frameshift error corrected, merging VF0397 and VF0398	VF0398
169	1	448463	448463	insertion	1	1	insert A after	frameshifts extend 3' end of VF0418	[][][]	VF_0418	CDS	MTDVPSGKPGNTGIKRIIKATGFSIQGLKAAFKHEAAVRQEFAMLVIATPIALLLDVTVVEKILLVGVFVLIFMIELLNSAIEAVVDRIGPEHHELSGRAKDIGSAAVFVALCFAGFTWLMILGSHYL	complement	frameshift errors corrected, 3' end of VF0418 adjusted
169	1	448512	448512	insertion	1	1	insert A after	frameshifts extend 3' end of VF0418	[][][]
169	1	448592	448592	deletion	1	-1	delete T	frameshifts extend 3' end of VF0418	[][][]
117	1	450672	450672	deletion	1	-1	delete G	merges VF0420 and VF0419 as new VF0420	[][][]	VF_0420	CDS	MKKIILIASTCLLLTSCSRESIESTFGVNYDTTNRFAKNLAPLPGQFTKDIKALDSLISSFNGNIEKRWGKKNLVTAGKRSYVKYTDGYLSRSQVDFTNGRVTVETVAGTDPKAHLRQAIITTLLTPEDPASVDLYSDADVTLGGKPFLYQQVLDQDKKPIEWSWRASRYADYLIAHHLKQKNVDYKKAYYVDIPMVKNHTQLREYKYADIVRKASLKYDIPEDLIYSIIRTESSFNPYAVSWANAYGLMQVVPKTAGRDVFKLVKNKSGDPTPEYLFNPYNNIDTGTAYFHILKTRYLKDIRHPTSKQYSMISAYNGGAGGVFNTFSSSRSRAINDINSLQPNQVYWALTKSTKMQRPDAT	complement	frameshift errors corrected, merging VF0420 and VF0419	VF0419
117	1	450715	450715	deletion	1	-1	delete A	merges VF0420 and VF0419 as new VF0420	[][][]
117	1	450727	450727	substitution	1	0	change T to G	merges VF0420 and VF0419 as new VF0420	[][][]
117	1	450750	450750	deletion	1	-1	delete A	merges VF0420 and VF0419 as new VF0420	[][][]
118	1	518401	518401	insertion	1	1	insert A after	merges VF0481 and VF0482 as new VF0481	[][][]	VF_0481	CDS	MAERKYFGTDGVRGLVGQAPITPDFVMKLGWAAGQVLAKQGTKKVIIGKDTRISGYMLESALEAGLAAAGLQAKFTGPMPTPAVAYLTQTFRAEAGIVISASHNPYYDNGIKFFSSEGTKLPDDVEMAIEAELDKPMTCVESALLGKASRLNDAAGRYIEFCKSTFPKELSLAGLKIVIDCANGATYHIAPNVFKELGAEIITIGCEPNGTNINHEVGATDVRALQAKVVEEKADFGVAFDGDGDRIIMVDEFGEKVDGDQIAYIIARDALRRGELKGGVVGTLMTNMGMEVALRNLGIPFVRSDVGDRYVMEKLLENNWLIGAENSGHVILLDKVTTGDAIVAALQVIASIVGSKMSLKELCDGMTMFPQILVNVRFAGENDPLESDAVKAAQADVEA…	forward	frameshift errors corrected, merging VF0481 and VF0482	VF0482
118	1	518498	518498	deletion	1	-1	delete T	merges VF0481 and VF0482 as new VF0481	[][][]
170	1	712181	712181	insertion	1	1	insert T after	frameshift extends 3' end of VF0651	[][][]	VF_0651	CDS	MSRIRHHRFIQSCLVISTLLITLTGCQVESEPKTKLEQIRERGILRVSTLNNQLSYYIGSNGPTGLDYDLAKAFAEKLEVKLEITPAYTYSGLFPALERNEVDIIAANMTITPERLQKFRPGPVYYYVSQQVVYKKGSWRPRNIKNLTQLDENLTIVKDSSFEGTLIKLKEKYPNLDWNTAADTDVSELLKKVATGEIHYTLADSVELSLTQRIHPDLAVAFEVTEDQPVAWFLQQTEDDSLQALLIEFFGELKESGKLALLEEKYFGHVESFDYVDTRAFIRALESKLPKWEPLFKKYAGDFDWRFLAALSYQESHWNPLAKSPTGVRGMMMLTLPTAQSVGVKNRLNPEQSIRGGAEYLRRIVKRVPDSITEHEKIWFALASYNIGFGHMMDARRLT…	complement	frameshift error corrected, 3' end of VF0651 adjusted
179	1	723171	723171	substitution	1	0	change N to A	VF0657: GNT(Xxx)> GAT(Val)	[][][]	VF_0657	CDS	MQRLKGLKLVAKAKKNQAFELLTHSVAPGERKVIEIEAAKLYTHSPLSIPVEIINGQHAGPILMVNAAIHGDELNGVEIVRQLINNIDPKKLKGTLIAVPIVNVFGFIHKSRYLPDRRDLNRCFPGSEKGSLASRMANTFFTQIAQRCDYIVDLHTGAIHRTNLPQLRADLSNPETLRIAHAFGTPVIVDSPLRDGSLRSEAEKCNIPVLTYEAGEALRFEPIAINAGYVGVQRVMQAIGMLKASRKRLPEAVIAKSTSWLRAESDGILRTVVTLGEQVEKGQVLAYISAPLGHSEIELRAHKGGIVIGQQTLPLVNEGDAVFHLAYFKEDDEMVGQTVETYIDEIIEADTDQLTNGQIAVPNV	complement	Nucleotide "N" clarified, allowing for the predicted protein to be unambiguously listed
119	1	796401	796401	insertion	1	1	insert T after	merges VF0729 and VF0730 as new VF0729	[][][]	VF_0729	CDS	MEHYISLLVKSIFIENMALSFFLGMCTFLAVSKKVKTSFGLGVAVVVVLTIAVPVNNLVYTYLLKENALVAGVDLTFLSFITFIGVIAALVQILEMILDRFFPPLYNALGIFLPLITVNCAIFGGVSFMVQRDYNFAESVVYGFGSGIGWMLAIVALAGIREKMKYSDVPPGLRGLGITFITVGLMALGFMSFSGVQL	forward	frameshift error corrected, merging VF0729 and VF0730	VF0730
120	1	833558	833558	substitution	1	0	change A to G	merges VF0762 and VF0761 as new VF0762	[][][]	VF_0762	CDS	MGFKCGIVGLPNVGKSTLFNALTKAGIEAANFPFCTIEPNTGVVPVPDLRLDALAKIVKPERILPTTMEFVDIAGLVAGASKGEGLGNKFLANIRETDAIGHVVRCFENENIIHVAGKISPIEDIEIINLELALADLDSCERAMQRNAKKAKGGDKDAKFEISVLEKLLPVLTEGGMARTVELTKEEAAAIGYLNFLTLKPTMYIANVSEDGFEDNPFLDMVREYAEKENNVVVPVCAAIESELSELDDEDREEFLADMGIEEPGLNRVIRSGYELLTLQTYFTAGVKEVRAWTIPVGATAPQAAGKIHTDFEKGFIRAEVIGYDNFIEFNGESGAKEAGKWRLEGKEYIVKDGDVVHFRFNV	complement	frameshift and substitution errors corrected, merging VF0762 and VF0761	VF0761
120	1	833561	833561	substitution	1	0	change T to A	merges VF0762 and VF0761 as new VF0762	[][][]
120	1	833565	833565	substitution	1	0	change A to C	merges VF0762 and VF0761 as new VF0762	[][][]
120	1	833567	833567	deletion	1	-1	delete G	merges VF0762 and VF0761 as new VF0762	[][][]
171	1	1054346	1054346	deletion	1091	-1091	delete 1091 bp	merges VF0960 and VF0961 as new VF0960	[][][]	VF_0960	CDS	MKADNNYTFAIGVSVVLHLLLVIALIFGSDFSLDDKAKPNTIQAVVIDPGTIAKQANQIRQERERAERAEQERLKKLKQQAAQLEKNRKAEEERIRRLKEKQVQEKKAARQAEEERKKAVAEAKKEKERAVAAEAERKRKADAAAKAEAAKQAKIKADKEKAAKEAAKKAQLEKERAAKAEADRKAKEKAAKAEAERKAKAEAERVAKAKAAEKARKEKAARAEAERKQKEAALNDIFAGLEDETVQNSSAKQQHIDNEVNRHAAIYTQMIQQNLLVDETYVGKSCRVKIKLASSGLLLSVTTLGGDAQVCRAAKTAVTKVNVFPMPKDADVVAKLTNINLTVQPE	forward	assembly error corrected, merging VF0960 and VF0961	VF0961
182	1	1096463	1097800	deletion	1338	-1338	delete 1338 bp	merges VF0993 and VF0992 as new VF0993	[][][]	VF_0993	CDS	MKSFFNSLLNTLKKTWCWSLLLTLFIALLLCLFGKHIAIANTPLIETTTGKTLTIIICLLLWGAFNLTLWGLAKREAQKEENKEAYEAAQSEMAFIREHSTILKTKLEAAIATIKRAGLYGKLNNNVKYQLPWYMVIGPQNSGKTTLLECSGLDFPLNQTDGHYTRDIQNSQHCEWYFANHAVLLDAAGRFFDQHENELSKPIWGNFLKALRNKRRRRPLNGVILTIDITTLQSPDESAIEVQARYVRERLQELRHDLSSDMPIYFLLTKMDKVEGFEPFFSSLSREEMDQVFGVTFNEGEGQQADKIKHEFEKLILRIDSQVMSRLHDERDVMKRAELLQFPRQLSFLAERLALFSELAFTKTRYHQASHLRGLYLTSVPEPTNTQTESTTSGIGQNL…	complement	Assembly error corrected, merging VF0993 and VF0992	VF0992
122	1	1138531	1138531	insertion	1	1	insert A after	merges VF1031 and VF1030 as new VF1031	[][][]	VF_1031	CDS	MTQIETIFNKLYDQVSLSESESQVLFDAIIKGELDPILLTSALTCLKLKGETPDEITGAAKALLENANPFPQPDYDFADIVGTGGDGSNTINISTTAAFVAAACGLKIAKHGNRGVSSKSGSSDLLDSFGIDLAMSAEDTRKAVDDLGVAFLFAPQYHGGVRHAMPIRQTMKTRTIFNILGPLINPARPNIELMGVYDESLVRPIAETMVNMGMKRAAVVFGSGLDEVAIHGPTTVAEIIDGKIKEYTLTPEDFGLNTHPLDSIKGGEPEENKAIITDILTGKGTDAQLGAIAVNVALLMRLFGHEDLKANAQKAIDAMNSGKAFELVQQLAARG	complement	frameshift error corrected, merging VF1031 and VF1030	VF1030
123	1	1353561	1353561	insertion	1	1	insert A after	merges VF1214 and VF1215 as new VF1214	[][][]	VF_1214	CDS	MPVITLPDGSQRQFDNAVSTMDVAADIGPGLAKACIAGRVDGVRVDACDLIENDAQLEIITAKDEDGLEIIRHSCAHLLGHAVKQLFPEAKMAIGPTIDNGFYYDIDMEHSLTQEDLDKIEKRMKDLAKTKYQVIKKNVSWQEARDTFEARGETYKIEILDENVSKDDRPGLYHHEEYIDMCRGPHVPNMSFCQNFKILNVAGAYWRGNSDNKMLQRVYGTAFQDKKLLKAHLIRLEEAAKRDHRKIGKQLDLFHMQQEAPGMVFWHHNGWTIFRELEVFVREKLTQYDYQEVKGPLMMDRVLWERSGHWDKYAEAMFTTSSENREYAIKPMNCPGHVQIFNQGLKSYRDLPLRMAEFGSCHRNEPSGALHGIMRVRGFTQDDAHVFCTEAQVQQEVKS…	forward	frameshift error corrected, merging VF1214 and VF1215	VF1215
125	1	1458328	1458328	insertion	1	1	insert G after	merges VF1304 and VF1305 as new VF1304	[][][]	VF_1304	CDS	MSKECYHCNEPVPSGSNFHVDILGETRDMCCPGCESVAQTIVENGLSSYYQYRTAPADKADLIPEQLKALTHYDHEEIQKEFVRTNDNYREVTLSLDGVSCAACAWLIEKQLSAAKGIHQIKVNTSTHRALLSWNPEETELSSLLTLIHQLGYKAAPFEADKQEEEYHRSMKQYLYRLGIAGLATMQVMMLAVALYLEVFGDLDEEFRNYLRYVSLVFATPVMLYSALPFYMNAWRSLKARTLGMDVPVSIAMLFAYFASVVATVTETGEVFFESVAMFTFFLLLGRFLEMRARRKAAAITGNLLKLIPVMATLSSGKRVPARTLDIDDIVVVPPGEHLPADGIVISGTSAIDESMFTGESMPIAKSESDTVYAGTINGDGNLTIKVTKTKADSLISNI…	forward	frameshift error corrected, merging VF1304 and VF1305	VF1305
183	1	1460917	1460917	substitution	1	0	change A to G	VF1308: silent substitution	[][][]	VF_1308	CDS	MMSDNSANKRIQSGGCAIHCQDCSISQLCIPFTLNDSELDQLDEIIERKKPIQKGQELFKAGDELKCLYAIRSGTIKSYTITEQGDEQITAFHLAGDLVGFDAITEAQHPSFAQALETSMVCEIPYEILDDLSGKMPKLRQQIMRLMSNEIKGDQEMILLLSKKNAEERLAAFLYNLSTRFHQRGFSPREFRLTMTRGDIGNYLGLTVETISRLLGRFQKTEMLTVKGKYITINDHDALAELAGSAKEIK	forward	missense and nonsense errors corrected, merging VF1308 and VF1309	VF1309	{J. L. Bose and E. V. Stabb, unpublished}
183	1	1460920	1460922	substitution	3	0	change CTA to TAT	VF1308: Y152I	[][][]
183	1	1460924	1460924	substitution	1	0	change T to C	VF1308: TAA(Stp)>CAA(Glu); merges VF1308 and VF1309 as new VF1308	[][][]
126	1	1505087	1505087	deletion	1	-1	delete C	merges VF1358 and VF1357 as new VF1358	[][][]	VF_1358	CDS	MLKQLKRLSLSLLLPLMAALTLSFAMPSMANESAAAKSAEKEMTQLAGADIWREVRAGQEGYTTSQWPEHGVLISTAGETWFVLKEKWMSPLGALAIFGSLVMVTLAYFVVGPLKLSKPKTGRKIKRWSRMDRALHWSMAFSFLTLAFSGLCLVYGKHFLKPILPSEIWGMIIYAAKQYHNYMGPIFFILLMCVLLKWWRKSIFNKTDIQWFMKMGGMVGKHKGSHPSAGFSNGGEKAIYWLLIVFGIVVAFSGFVLDFPMFGQLRRDMELSNLVHMLSALILICGFIFHIYIGLFGMEAGLDGMVTGDVDETWAKEHHDLWYHEVKDLPENQPQDKKVD	complement	frameshift errors corrected, merging VF1358 and VF1357	VF1357
126	1	1505091	1505091	deletion	1	-1	delete G	merges VF1358 and VF1357 as new VF1358	[][][]
126	1	1505114	1505114	deletion	1	-1	delete C	merges VF1358 and VF1357 as new VF1358	[][][]
126	1	1505134	1505136	deletion	3	-3	delete AAC	merges VF1358 and VF1357 as new VF1358	[][][]
185	1	1693006	1693006	insertion	1	1	insert T after	frameshift extends 3' end of VF1515	[][][]	VF_1515	CDS	MRFVYLSDLDNNQKNFYKEADRQSALLSMLIEKDIDFIGAGANFYQVGSKKDWSQFPLFADSLLHRSNSLISLQWMEKVEEKDIDEHFQQIHKNYPLAKLYTVPKDQPKTYGYVMKNHEPIYIATDIYPRDEKNTPLIGFYSSRERFNLVVEEFLTTGRPSVSDKIRLLQDSLDQSAQKTGMLVYHPVFTSDKTALKGVMVGVVRITSYFDRLVNSTSLGEELVVRIIDTGFDAGDDPIMYQSSTWNNFKGVDYTTSVKIENRLWKIEYKSDNKLNEYQRLTLIWLFFGILTISMLIAALTSVVTRDKQRIENLLEIRTKELRYMAMHDDLTGLLNRRAIRDVITRYIEAEKPFALLCFDIDKFKQINDTYGHPEGDEVLRHIGHLMSETLGNNVHVSR…	complement	frameshift error corrected, extending 3' end of VF1515
127	1	1881325	1881325	insertion	1	1	insert A after	merges VF1669 and VF1668 as new VF1669	[][][]	VF_1669	CDS	MDINPMARTVGISEEELYAPVDWTDCTAQYEDIQYHKSADGIAKITIARPQVRNAFRPGTVKEMIDALADARYDEKVGVIILTGLGEDAFCSGGDQKIRGDYGGYRDDSGTHHLNVLDFQRQIRTCPKPVIAAVAGYAVGGGHVLHMMCDLTIAAENAQFGQTGPKVGSFDGGWGASYMARIVGQKKAREIWFLCRFYDAQEALDMGLVNTVVPVADLEKETVRWCRETLQHSPMALRCLKAALNADCDGQAGLQELAGNATMMFYMTEEGQEGRNAFNEKRRPDFDKFPRNP	complement	frameshift error corrected, merging VF1669 and VF1668	VF1668
128	1	2001088	2001406	deletion	319	-319	delete 319 bp	merges VF1771 and VF1772 as new VF1771	[][][]	VF_1771	CDS	MSIFDHYQARYEAAKDEEMSLQDFLSLCSNDKSAYANAAERLLLAIGEPEIIDTALDPQLSRIFSNRVISRYETFKDFYGMEEPIEQIVSYLKHAAQGLEERKQVLYLLGPVGGGKSSLAEKLKSLMQKLPIYVLSANGERSPVNDHPFCLFDVYEDGELLKNEYGIEPRNLRSIMSPWAAKRLHEFGGDITKFKVIKVHPSILDQIGIAKTEPGDENNQDISSLVGKVDIRQLEHFAQDDPDAYSYSGSLCKANQGLMEFVEMFKAPIKVLHPLLTATQEGNFNGTEGLSALPFDGMILAHSNESEWQTFRNNKNNEAFLDRVYIVKVPYCLRVSEEMKIYQKLLEHSELSHAPCSPSTLDILAQFSILSRLKEPENSSLFSKMRVYDGETLKDTDPK…	forward	assembly error corrected, merging VF1771 and VF1772	VF1772
172	1	2008959	2010088	deletion	1130	-1130	delete 1130 bp	VF1776-VF1777 Intergenic region: deletion of repetitive sequence	[][][]	None (intergenic) *** Note: annotation changes later identified VF__3058 in this intergenic region.
129	1	2065263	2065263	deletion	1	-1	delete C	merges VF1828 and VF1827 (and additional sequence) as new VF1828	[][][]	VF_1828	CDS	MADFKTFTSEEALDDYFSSLLDEDVIEQDVNLEEVREELVGPEPVADSELEDVVESESVSDWQSDSVTLDTPEPQYQLQASPQVDEYDDYPFEMPQLEDVQRLLSQLENSQLNVQDEIDALVSGEIEKTESDANEPQPITEEEPEELDLSAWDLSDKIEVAPVIEETESEEIEVTADIDNSEALETQAGKAPPPSGLDWKNAEHQEEFQVLFFEVMGVMFAVPLAELGGIHQITEFSHLIGRPDWYLGLQTSRELKIDALDTAKWVMPQSIKDESYKEDYQYLVMLGESKWGLACNALAGTETLTSDRIRWRETAGKRPWLSGMVKEKMCALIHVEAMIAMLNAGLDIKGIE	complement	frameshift error corrected, merging VF1828 and VF1827 and extending the 3' end of the ORF	VF1827
130	1	2093996	2094992	deletion	997	-997	delete 997 bp	removes VF1857 {agrees with previous determination, Pubmed 12775692}	[][][]					assembly error corrected, removing VF1857	VF1857	{PMID:12775692}
184	1	2136327	2136327	deletion	1	-1	delete G	frameshift merges VF1895 and VF1896 as new VF1895 {discussed in Pubmed 17220223}	[][][]	VF_1895	CDS	MISGILASPGIAFGKALLLQEDEIVLNKTPISDSQVETEVQRFFDARNKSSEQLEAIKAKALATFGEEKEAIFEGHIMLLEDEELEEEILALIKDDKMAADFAIHSVIEEQACALESLDDDYLKERATDIRDIGSRFVKNALGINIVSLSDINEEVILVANDLTPSETAQINLDYVLGFACDIGGRTSHTSIMARSLELPAIVGTNDITKQVKNGDMLILDAVNNKIVINPSEAELTESKKIRDDLVAEKEELAKLKDLPAITLDGHQVEVCGNIGTVKDCDGIIRNGGEGVGLYRTEFLFMDRDALPTEEEQYVAYKEVAEAMHGEPVIIRTMDIGGDKDLPYMDLPEEMNPFLGWRAVRISLDRREILRDQLRGILRASAHGKLRIMFPMIISVEEI…	forward	frameshift error corrected, merging VF1895 and VF1896	VF1896	{K. L. Visick, PMID:17220223}
131	1	2168100	2168100	deletion	1	-1	delete G	merges VF1932 and VF1933 as new VF1932	[][][]	VF_1932	CDS	MALTLLATVIALAALSYHRQSLKTSTLVIAGILAISSGLGYAGFISWTVFLLVSVPLNIPSIRQSLFSNKALSLFKGVMPEMSQTEKDAIEAGTVWWEAELFKGNPDWKFLHGIPKNTLSDEEQAFMDGPVTEVCRMVNDYEVTHELADLPPEVWQYLKDHKFFAMIIKKKYGGLEFSAYAQSCVLQKLTSVSGVLSITVGVPNSLGPGELLQHYGTEEQKNYYLPRLAEGKEIPCFALTSPEAGSDAGSIPDYGVVTKGMWEGEEVVGMRITWNKRYITLAPVATVLGLAFKLQDPDGLLGDKKDLGITCALIPTDLDGVKIGRRHFPLNVPFQNGPTQGNDLFVPLDYIIGGEKMAGHGWRMLVECLSVGRGITLPSNATGGAKTAALATGAYARIR…	forward	frameshift error corrected, merging VF1932 and VF1933	VF1933
121	1	2172744	2172744	substitution	1	0	change G to A	VF1938: silent substitution	[][][]	VF_1938	CDS	MLSVKSIPAFNDNYIWLIHNNDNHCVVVDPGDATPVLECIKEHDFILDAILITHHHHDHIGGVPELVRQFPNVNVVGPENEPIPTLTHPVGDGDFVELFDEQFMVLGVPGHTNGHVAYIGDEKLFCGDALFSAGCGRLFEGTAEQMFNSLQKMAALPDETEVYCAHEYTASNLAFALAVEPDNDYLLRYREKVLHLRAHGKSTIPSTLQREKLINPFLRTSEANVKKSVASKVQDSTEVEIFTALRRWKDEF	forward	Nucleotide "N" clarified and other missense error correct, allowing for the predicted protein to be unambiguously listed
121	1	2172787	2172787	substitution	1	0	change N to G	VF1938: TNA(Xxx)>TGA(Ser)	[][][]
121	1	2172817	2172817	substitution	1	0	change G to A	VF1938: CGC(Ala)>CAC(Val)	[][][]
132	1	2178019	2178386	deletion	368	-368	delete 368 bp	merges VF1945 and VF1944 as new VF1945	[][][]	VF_1945	CDS	MLAFLLEETLGLIDMLYSHFSQQITSYSVKKPHLIVALSGGVDSMVLLRLAGMYAKEKQLECMAVHVNHGLSLHANDWEVSCASYCKELDIPLYIERVNLKVSPQESLEEVARKARYHALEKYMQSNSLLLTGQHQDDQVETFFLALKRGSGPAGLSSMPSIIPLKTGYKCRPLLFTSRQHITEYAQQHQLTWVEDESNQDTRFDRNFLRHEITPVLSQRWPSFASAVSRSAQLCAEQEALLVELLQPKLQLFQNEFQGLSIKQIEPESLASRNMLLRLWLKLFAIPLPSQTQLHILWNEVAMAQQDANPCLELGIVQIRRYQGYIYCVPKYQDLSLWKKALEGKIALPDNLGELELRAKFSNHEKSSILQLRAPLPNEKVEVRFNVVGLAPHPEKRQH…	complement	assembly error corrected, merging VF1945 and VF1944	VF1944
133	1	2287581	2287581	insertion	1	1	insert A after	merges VF2049 and VF2050 as new VF2049	[][][]	VF_2049	CDS	MITKAAIYHRSHSSYSYAYDKDTLHLRIRTAKGEVDNATLRIGDPYDWTFGGGGGNLNAEDASGWTGGTNLPMIKECETELFDYWFCEAQPRFYRARYAFLLEGKDSEKLLVSEKLITQITDDADPILSQLLNFYCFPYMNPTDVFNAPEWVKETIWYQIFPERFANGDPSISPKNVLPWGSEDPKTNSFFGGDLQGVIDHLDYLQDLGITGIYFTPITQGETNHKYDTTDYLKVDPAFGSDETVHTLIDEAHKRGMKVMLDAVFNHIGANSIQWQDVIKHGKDSQYIDWFYVEQFPLIDESKKAYHSKEQLNYRAFAFAQNMPKLNTENPEVIEYLIEVGRYWVKNFDIDAWRLDVANEVDQRFWRRFRDELKAIKPELYILGEVWHDSMNWLGGDQF…	forward	frameshift and nonsense errors corrected, merging VF2049 and VF2050	VF2050
133	1	2287601	2287601	substitution	1	0	change T to A	merges VF2049 and VF2050 as new VF2049	[][][]
134	1	2318439	2318439	insertion	1	1	insert A after	merges VF2078 and VF2077 as new VF2078	[][][]	VF_2078	CDS	MTTPNNIEQLLSIMTQLRDEKKGCPWDKKQTFDSIVPHTIEETYEVVDAIHKKDWSNLKEELGDLLFQVVFYAQIAQEEQLFDFNDVLETLNAKLIRRHPHVFGEENFSSDAEIAANWDKVKQQERLDKEKSNQQTTVQESILDTIPTALPSLLRANKIQKQCAKVGFDWDELQPVANKVNEEVAEVLEEVYKVPRNEEKVEEELGDLLFATVNLVRHLEKNPEQVLSKANNKFERRFRQIEANVAKKGKKIEQCELNELDLEWEKIKRSERN	complement	frameshift error corrected, merging VF2078 and VF2077	VF2077
173	1	2415874	2415874	insertion	1	1	insert T after	frameshift extends 3' end of VF2152	[][][]	VF_2152	CDS	MELSTTVSELRYALDTFFFLMSGALVMWMAAGFAMLEAGLVRSKNTTEILTKNICLYAIACTTYLVVGYNIMYVDNGSGGFLPSIGTLIGTQAEGADHSLESDFFFQVVFVATAMSVVSGAVAERMKLWSFLIFSAILTAFIYPMEGYWTWGGGFLSEAGFSDFAGSGIVHMAGASAALAGVLLLGARKGKYGKKGQIYPIPGSNMPLATLGTFILWFGWFGFNGGSQLMVSDFENATAVGQIFLNTNAAAAAGAITALFVCKSTWGKADLTMVLNGALAGLVAITADPLSPSPLAAVSVGAVAGALVVFSIVGFDKIKIDDPVGAISVHGVCGFFGLMVVPLSNSDATFGAQLLGAVVIFAWVFGASLVVWAVLKATVGIRVTEEEELEGMDVHDCGI…	complement	frameshift error corrected, 3' end of VF2152 adjusted
135	1	2443048	2443048	substitution	1	0	change T to C	VF2166: silent substitution	[][][]	VF_2166	CDS	MGNPTLAIKSASNWARDHYPILKTLNLSYDVRLFLTAHLNIEVIIFNQVARFCRNLLKNNSDICSTEDLKLNVITRQEHNISRKDLSDNALKVLYRLSNAGYDAYLVGGGVRDILLGQEPKDFDIATNATPEQIKKLFRNCRLIGRRFRLAHILFGRDVIEVATFRGHHKEDNEKKNISAQSDEGMLLRDNVYGTVEEDAERRDFTVNAMYYNIADYSIHDYANGIEDLKNGIIRLIGDPETRYREDPVRMLRAVRFAAKLDMTICDKTAAPIAELSPLLRDIPAARLFEESLKLLQTGNGLNTYWMLRDFNLFQQLFPVLTPFLTEEGNSPAEQMIELVLRSTDKRINSGKRVNPAFMFAAMLWYPLTAKAQEIQDDNPKFDHYESIMEASNLILDTQ…	forward	frameshift, nonsense, and substitution errors corrected, merging VF2166 and VF2167	VF2167
135	1	2443067	2443067	substitution	1	0	change G to T	VF2166: TGA(Stp)>TTA(Leu); extends VF2166	[][][]
135	1	2443071	2443071	substitution	1	0	change G to T	VF2166 (extended): AAG(Lys)>AAT(Asn)	[][][]
135	1	2443105	2443105	insertion	1	1	insert A after	merges VF2166 (extended) and VF2167 as new VF2167	[][][]
136	1	2457283	2458546	deletion	1264	-1264	delete 1264 bp	merges VF2181 and VF2180 as new VF2181	[][][]	VF_2181	CDS	MSDMKHDVDALETQDWLEALESVVREEGVERAQYLLEQVLDKARLDGVDMPTGINTNYINTIPAAQEPAYPGDVTLERRIRSIIRWNAIMIVLRASKKDLDLGGHMASYQSAAAFYEVCFNHFFRAPNETDGGDLVYYQGHISPGIYSRAFVEGRLTEEQLDNFRQEVDGKGIPSYPHPKLMPEFWQFPTVSMGLGPISAIYQARFLKYLEGRGLKDTSAQRVYAFLGDGEMDEPESRGAISFAAREKLDNLCFLINCNLQRLDGPVMGNGKIIQELEGLFKGAGWNVVKVIWGNNWDALLAKDTTGKLLQLMNETIDGDYQTFKSKDGAYVREHFFGKYPETAALVADMTDDQIFELKRGGHDSSKLFAAFNNAKETGGKPTVILAKTVKGYGMGDAA…	complement	assembly error corrected, merging VF2181 and VF2180	VF2180
137	1	2477386	2477386	insertion	1	1	insert T after	merges VF2199 and VF2198 as new VF2199	[][][]	VF_2199	CDS	MIKAVKMNTSFDKEKVRKHLPGAIFLSLVVITSLWLVISTISWMTDEDRLPLSHMIIQGQLKHITADDIREAIDSMDSIGTFMTQDVNKLQDALLSLPWIAQVSVRKQWPETIKVFVVEHQPEATWNNRVIVNPEGVVFNAPMSDLREPKPALFGPETSSKDVLDFWHQLQKQFEPIHVTVHSVALTERLSWQVVLDNGIRLELGRDSREERVERFIALYKQLESKKDSIDYIDLRYDTGAAVGWKSDDVENKEEN	complement	frameshift errors corrected, merging VF2199 and VF2198	VF2198
137	1	2477431	2477431	insertion	1	1	insert G after	merges VF2199 and VF2198 as new VF2199	[][][]
138	1	2498640	2498640	insertion	1	1	insert A after	merges VF2220 and VF2219 as new VF2220	[][][]	VF_2220	CDS	MSNAPVSNGRRRFLTATTAVVGGLGAAAVAVPFIKSWNPSAKAKAAGAPVEVDISKLEDGQMVRVEWRGKPVWVVRRSEALLQSLTEIEGQLRDPSSGEEQQPEYAQNAYRSIKPEIFLAVGICTHLGCSPTYLPDSFSEQVEGVNSGFFCPCHGSKFDMAGRVFQGVPAPLNLVVPKHMYLSDTRILVGVDEGGEA	complement	frameshift error corrected, merging VF2220 and VF2219	VF2219
139	1	2534123	2534123	substitution	1	0	change G to T	VF2166: TGA(Stp)>TTA(Leu); extends VF2252	[][][]	VF_2252	CDS	MAGHIPRSFIDELLNRHDIVDIIDARVKLKKQGKNYGACCPFHNEKSPSFSVSQEKQFYHCFGCGVHGNAIDFLMEFDRLEFVEAIEELASMLGLDVPREQRSGFNAPSSGPTANSEQKRSLYDLMGGISQFYRSQLKSAANIHAINYLKDRGLSGEIVQKFGIGYIADEWELVKNNFGRDKASQDALVSGGMLIESDNGRRYDRFRGRVMFPIRDRRGRVIGFGGRVIGEGTPKYLNSPETPIFHKGKELYGLYEALQAYKDLPQALVVEGYMDVVALAQYGVDYAVASLGTATTGDHMQLLFRPTSTVVCCYDGDRAGREAAWRAMEQALPYLNDGRQLKFMFLPDGEDPDTYIRQYGKEAFEQEVANAESLINFMFRTLVDQIDTSTREGKAKLTT…	forward	frameshift, nonsense, and substitution errors corrected, merging VF2252 and VF2253	VF2253
139	1	2534128	2534128	deletion	1	-1	delete G	merges VF2252 and VF2253 as new VF2252	[][][]
139	1	2534130	2534130	deletion	1	-1	delete G	merges VF2252 and VF2253 as new VF2252	[][][]
139	1	2534145	2534145	deletion	1	-1	delete G	merges VF2252 and VF2253 as new VF2252	[][][]
139	1	2534249	2534249	deletion	1	-1	delete G	merges VF2252 and VF2253 as new VF2252	[][][]
139	1	2534258	2534259	substitution	2	0	change GC to CA	VF2252(merged):GCA(Ala)>CAA(Gln)	[][][]
140	1	2641957	2641957	deletion	1	-1	delete A	merges VF2347 and VF2346 as new VF2347	[][][]	VF_2347	CDS	MNECKKHKVWECIVREAREQSEQEPMLASFYHATIIKHENLAAALSYILANKLATASMPAMAVREVVEEAFASDPTITDAAACDICATVTRDPAVSMYSMPLLYLKGYHALQGYRVSNWLWKQGRVALATYLQNEISVACQVDVHPAATIGKGIMFDHATGIVIGETAVVENDVSILQDVTLGGTGKECGDRHPKIREGVMIGAGAKILGNIEVGVGAKIGSCSVVLQAVPPHTTVAGVPAKIVGRPSSEMPSLDMDQQFNGKSQTFVAGDGI	complement	frameshift error corrected, merging VF2347 and VF2346	VF2346
140	1	2641969	2641969	substitution	1	0	change A to G	VF2347(merged):TTG(Cys)>TCG(Arg)	[][][]
141	1	2661225	2661225	deletion	1	-1	delete A	merges VF2366 and VF2365 as new VF2366	[][][]	VF_2366	CDS	MFKKAISVFVMSLAVVSQSYAQAPKVVVDIAPLHSLVTQVMDGVGEPDLLIRPEMSPHSYHLRPSEAKALSQADIVFWVGEGLTPWLEKPLSSLAGSATQIEMIKVEGVTLYDFREGATFEAHEHHDDARNDHEEEHNEHSKGHEHHHHDGHDPHVWLDPKNAEVWVNIIAKTLSDADSSNAPIYQKNAKITVSRLHKLSSKIKQQAKGLEGVKFIVFHDAYQYFEKRFQLLASGAISISDASKPSPARITDIRDTVKKLGVTCVFTEPQYNPELVNSIFDNSTVKTIGTMDPLGANLAIGKDQYDSLLMSMIESLSQCKP	complement	frameshift error corrected, merging VF2366 and VF2365	VF2365
142	1	2664620	2664620	deletion	1	-1	delete T	merges VF2370 and VF2371 as new VF2370	[][][]	VF_2370	CDS	MSSNKHPIIGVPTNIITGFLGVGKTSTILNLMANKPKDERWAILVNEFGEIGIDGSLMQGQHTTNPQGAEQQIFVREVPGGCMCCAAGLPMQIALNQLLSEAKPDRLLIEPTGLGHPKEVLQILSSEHYRQVLTLQKNITLVDARKLSDSRYTEHETFNQQIAIADTVVGNKLDLYSEGDSDNLKAYVAKMARPNTKVIFAKHSMIPFNEFEGNTTIHEHPPHHHHHHSRDKPLASEMPMPESGVLKAINSGEGFHSVGWRFSPNKIFDRQKLILQLVELNVERMKAVFITTDGIFGYNLTPDGLAEVELDDSFESRIELISDTVDDTIEAKILTCIQEQ	forward	frameshift error corrected, merging VF2370 and VF2371	VF2371
143	1	2671342	2671342	deletion	582	-582	delete 582 bp	merges VF2377 and VF2378 as new VF2377	[][][]	VF_2377	CDS	MGIQTWTFILVGITFALYIGIAIWARAGSTSEFYVAGGGVHPVANGMATAADWMSAASFISMAGIISFVGYDGAVYLMGWTGGYVLLALCLAPYLRKFGKFTVPDFIGERYYSKTARMVAVFCAIFVSFTYVAGQMRGVGVVFSRFLEVDINIGIIIGMGIVFFYAVLGGMKGITYTQVAQFCVLIFAFLVPAVFTSIMMTGNVFPQIGMGSTVTGSEVYLLDKLDGLTTELGFTPYTDGSKSMVDVFFICAALMVGTAGLPHVIIRFFTVPRVKDARISAGWALLFISFLYTTAPAVAAFARVNMIETINGPDSQGVTAADAPSWYKNWEDTGLVGWDDKNGDGKMFYSGDERNEMDINRDIIVLASPELANLPNWVVALLAAGGLAAALSTAAGLLL…	forward	assembly error corrected, merging VF2377 and VF2378	VF2378
144	1	2681300	2681300	insertion	1	1	insert T after	merges VF2383 and VF2384 as new VF2383	[][][]	VF_2383	CDS	MSEIHVYPVNQDIANNAHADDDKYREMYQQSVINPEGFWREHGQIVDWMTPYTKVKNTSFDTGHVDIKWFEDGELNVSANCIDRHLATRGNDVAIIWEGDDPQDDASITFNELHEQVCKFSNTLKSQGVRKGDVVCIYMPMVAEAAVAMLACTRIGAVHTVVFGGFSPEALAGRIIDSDAKVVITADEGVRGGRTVPLKKNVDDALNNPDVTTIEKVVVFQRTGNDIEWSEGRDVWWHEATAVASPHCEPEAMNAEDPLFILYTSGSTGKPKGVLHTTGGYLVYAAITFKYIFDYQEGEVFWCTADVGWITGHTYLIYGPLANGAKTILFEGVPNYPSTSRMSEVVDKHNVNILYTAPTAIRALMAQGTEAVQGTSRSSLRVMGSVGEPINPEAWEWYY…	forward	frameshift errors corrected, merging VF2383 and VF2384	VF2384
144	1	2681368	2681368	deletion	1	-1	delete G	merges VF2383 and VF2384 as new VF2383	[][][]
145	1	2686051	2686051	deletion	1	-1	delete G	merges VF2389 and VF2390 as new VF2389	[][][]	VF_2389	CDS	MLKICSFQAGKKCVKCAPLLTQTCVDVLQIGQYTLKNNLIVAPMAGVTDRPFRELCMRYGAGMAVSEMMSSNPKLWKTSKSQNRMVHEGESGIRSVQIAGADPKLMAEAAQHCVETGAQIIDINMGCPAKKVNKKLAGSALLQRPDLIEEILLAVVNAVDVPVTLKTRTGWDPDNRNCVQVAKMAEQCGIQALALHGRTRACMYKGEAEYDNIKAVKEAISIPVIANGDIDSPEKARFVLDYTGADALMIGRPAQGRPWIFKEIQHYLETGELMPPLPIEEVKATLLGHVHALHQFYGEFLGPRIARKHVGWYLKEHEQANDFRRSFNAIEDASLQLSQLESYFDHVAS	forwarrd	frameshift errors corrected, merging VF2389 and VF2390	VF2390
145	1	2686066	2686066	deletion	1	-1	delete G	merges VF2389 and VF2390 as new VF2389	[][][]
145	1	2686144	2686144	substitution	1	0	change A to C	VF2389 (merged): D101A	[][][]
146	1	2705766	2705770	deletion	5	-5	delete TGCAC	merges VF2412 and VF2411 as new VF2412	[][][]	VF_2412	CDS	MKDLLKFLKAQHKTEEFDAIKIGLASPDQIRSWSFGEVKKPETINYRTFKPERDGLFCARIFGPVKDYECLCGKYKRLKHRGVICEKCGVEVTQTKVRRDRMGHIELASPVAHIWFLKSLPSRIGLLMDIPLRDIERVLYFESYVVTEPGMTDLERSQLLSEEEYLDKLEEFGDEFTAKMGAEAIKDLLASMDMQAEIEDMREELETTNSETKRKKVTKRLKLVEAFVQSGNNPEWMILTVLPVLPPDLRPLVPLDGGRFATSDLNDLYRRVINRNNRLKRLLDLAAPDIIVRNEKRMLQESVDALLDNGRRGRAITGSNKRPLKSLADMIKGKQGRFRQNLLGKRVDYSGRSVITVGPYLRLHQCGLPKKMALELFKPFIYSKLEGRGLATTIKAAKK…	complement	frameshift errors corrected, merging VF2412 and VF2411	VF2411
146	1	2705827	2705827	deletion	1	-1	delete C	merges VF2412 and VF2411 as new VF2412	[][][]
147, 148	1	2710914	2710914	insertion	1	1	insert A after	merges VF2414 and VF2413 as new VF2414	[][][]	VF_2414	CDS	MVYSYTEKKRIRKDFGKRPQVLDIPYLLSIQLDSFTKFIEQDPEGQYGLEAAFRSVFPIQSYNGNSKLEYVSYNLREPEFDVKECQIRGVTYSAPLRVKLRLVVYDKDAPANTVKDIKEQEVYMGEIPLMTDNGTFVINGTERVIVSQLHRSPGVFFDSDKGKTHSSGKVLYNARVIPYRGSWLDFEFDPKDNLFVRIDRRRKLPATIILRALNKTTEEILDLFFDKVVFEVKDQTLMMELIPERLRGETATFDIEANGKVYVEAGRRITARHIRQLTKDDITHIEVPVDYIVGKVASHDYVNEDTGEIIIAANQEFSLEDLANLSQAGYKKIEVLFTNDLDHGAYISDTLRADSTVDRLSALVEIYRMMRPGEPPTKEAAEALFESLFFSEERYDLST…	complement	frameshift errors corrected, merging Ig(VF2414-VF2415) and VF2414 and VF2413	VF2413
147, 148	1	2711449	2711449	deletion	1	-1	delete T	extends 5' end of VF2414	[][][]
149	1	2713455	2713455	insertion	1	1	insert T after	merges VF2418 and VF2417 as new VF2418	[][][]	VF_2418	CDS	MAKLTKRMRNIREKVEVTKEYDINEAVALLKELATAKFTESVDVAVNLGIDARKSDQNVRGATVLPHGTGREIRVAVFTQGANAEAAKEAGADLVGMEDLAELVKKGEMNFDVVVASPDAMRVVGQLGTILGPRGLMPNPKVGTVTPNVAEAVKNAKAGQVRYRNDKNGIIHTTIGKVDFDAAQLKENLEALLVALKKAKPTSAKGTFVKKVSISTTMGAGVSLDQATLNTQTN	complement	frameshift errors corrected, merging VF2418 and VF2417	VF2417
149	1	2713527	2713527	insertion	1	1	insert T after	merges VF2418 and VF2417 as new VF2418	[][][]
150	1	2714522	2714522	deletion	1	-1	delete A	merges VF2421 and VF2420 as new VF2421	[][][]	VF_2421	CDS	MSEAPKKRWYVVQAFSGFEGRVSQSLREHIKMHNMEELFGEVLVPTEEVVEMRAGQRRKSERKFFPGYVLVQMIMNDESWHLVRSIPRVMGFIGGTSDRPAPITDKEADAILNRLEQASEAPRPKTLFEAGEVVRVTEGPFADFNGTVEEVDYEKSRLKVSVSIFGRATPVELEFSQVEKN	complement	frameshift errors corrected, merging VF2421 and VF2420	VF2420
150	1	2714553	2714553	deletion	1	-1	delete C	merges VF2421 and VF2420 as new VF2421	[][][]
151	1	2757684	2757684	substitution	1	0	change N to T	VF2450 (merged): silent substitution	[][][]	VF_2450	CDS	MSKEMYSMAVVSQDSIDSYLRSVNSYPMLTVAEERELAERLHYKEEIEAAKELILSHLRFVVHVARGYSGYGLPLADLIQEGNVGLMKAVKRFNPEVGVRLVSFAVHWIKAEIHEYVLRNWRIVKVATTKAQRKLFFNLRKNKKRLGWFNNGEVEAVAKDLGVAPSEVREMEARLAAQDSTFEAPAEDDDRDMAFTAPVYYLEDKQSDVAYSLEEDNWEDYTNNRLANAIATLDERSQHIVQSRWLADEKATLQELADTYQVSAERIRQLEKNAMKKLKDAVGDVL	complement	frameshift errors corrected, merging VF2450 and VF2449	VF2449
151	1	2757750	2757750	substitution	1	0	change N to T	VF2450 (merged): silent substitution	[][][]
151	1	2757828	2757828	insertion	1	1	insert T after	merges VF2450 and VF2449 as new VF2450	[][][]
151	1	2757835	2757835	substitution	1	0	change G to T	VF2450 (merged): CAA(Gln)>TAA(Lys)	[][][]
174	1	2769251	2769251	insertion	1	1	insert G after	"frameshift" in 5' UTR extends 5' end of VF2463	[][][]	VF_2463	CDS	MAKKQLPTILDTRVEAKSNLFCIESVDLRFSNGVERTYERMKPSGRHAVMMVPVTEQGDLLLVREYAVGTESYELGFPKGLIDLGETPLEAANRELKEEIGFGAKTLTPLKEIVLAPSYFSSKMTLILAQDLYPERLEGDEPEPLDVVRWPLAQASELLHHLDFSEARCITALLLAQQFLAKE	forward	frameshift error corrected, extending 5' end of VF2463
152	1	2843739	2844850	deletion	1112	-1112	delete 1112 bp	merges VF2528 and VF2526 as new VF2528 (removing all of VF2527)	[][][]	VF_2528	CDS	MSNYFNTLNLREQLDQLGRCRFMDREEFATEADYLKGKKVVIVGCGAQGLNQGLNMRDSGLDVAYALRQAAIDEQRQSYKNAKENGFEVASYETLIPQADLVINLTPDKQHTNVVETVMPLMKEGAALGYSHGFNVVEEGMQIRKDLTVVMVAPKCPGTEVREEYKRGFGVPTLIAVHPENDPKGEGWDIAKAWAAGTGGHRAGCLESSFVAEVKSDLMGEQTILCGMLQAGSIVSYEKMIADGIEPGYAGKLLQYGWETITEALKFGGVTHMMDRLSNPAKVKAFELSEELKELMRPLYNKHMDDIISGEFSRTMMADWANDDVNLFGWREETGQTAFENYPESDVEISEQEYFDNGILLVAMVRAGVELAFEAMTASGIIDESAYYESLHELPLIAN…	complement	assembly error corrected, merging VF2528 and VF2526, eliminating VF2527	VF2526, VF2527
153	2	51165	51165	deletion	1	-1	delete C	merges VFA0046 and VFA0047 as new VFA0046	[][][]	VF_A0046	CDS	MNIAEYSIKNKVISWLFITILTIGGITSFLDLGRLEDPAFTIKDAMVVATYPGATSKEVEEELTYPLEKAIRKLPYIDKITSTSSNGMSQIMVSMKMDYGPDELPQIWDEMRRKINDLKPTLPQGIQSLQIIDDFGDVFGVMMMLTGDDYNYVELKRYADTLTRELELIDGVGKISIAGDQQEMLFVEISLDRLAALNLDMNTVAGLLNQQNNVVQAGEVLVNGESLTIRPSGTLTTVESLGDLIIHGRDTGNLIRLKDVATITRGLQEKPGNIIRFNGKNALNIGLSFASGVNVVEVGQRVQEELTYLESIKPAGLELSYFYNQAQEVDTSVRDFIISLAEAVAIVIVVLLFAMGMRSGLIIGVVLLLTVFGTFILMSYNNIDLHRISLGALIIALGM…	forward	frameshift errors corrected, merging VFA0046 and VFA0047	VFA0047
153	2	51170	51170	deletion	1	-1	delete C	merges VFA0046 and VFA0047 as new VFA0046	[][][]
153	2	51173	51173	deletion	1	-1	delete C	merges VFA0046 and VFA0047 as new VFA0046	[][][]
153	2	51176	51176	deletion	1	-1	delete C	merges VFA0046 and VFA0047 as new VFA0046	[][][]
153	2	51182	51182	deletion	1	-1	delete C	merges VFA0046 and VFA0047 as new VFA0046	[][][]
153	2	51187	51187	deletion	1	-1	delete C	merges VFA0046 and VFA0047 as new VFA0046	[][][]
153	2	51193	51193	deletion	1	-1	delete C	merges VFA0046 and VFA0047 as new VFA0046	[][][]
153	2	51203	51203	deletion	1	-1	delete C	merges VFA0046 and VFA0047 as new VFA0046	[][][]
153	2	51211	51211	deletion	1	-1	delete C	merges VFA0046 and VFA0047 as new VFA0046	[][][]
153	2	51234	51234	deletion	1	-1	delete C	merges VFA0046 and VFA0047 as new VFA0046	[][][]
154, 155	2	270338	270338	insertion	1	1	insert A after	merges VFA0244 and VFA0243 and VFA0242 as new VFA0244	[][][]	VF_A0244	CDS	MIMNKYFIYQPNFFEGSIVSYEALIRFKDSTILPNEFIESLEDKTSFDKEVVSHVISDKLTLKNNENIHISINVFAKSLESNEFVEHCEQIFSQHQGFTLELNFKNQVYELEKIKQNMSRLKALGVLFTLDDYGTECKHSDPLLGLNFDYIKIDRALISTISDDYLSFCFLRSLYHKLHKFLGYKVAIKGIENINQLNLINSFGSVISQGYHLSYPLELNELNSRHKEKNNRPLNSDNKYNEPIDRFIYNVNIARNNTELTVALSNLKRQDPFNLLGIDYNNFNLSALNLKYQELLDGIKSPSILFTTNLMKHCNCLFILRDEHGVAIYNNQKHIDYLGCSLVGMPVDEVLARYPDYQTCLQLDQQLLNKSSDILISNETVEVGSCTQHFHTYRQKIKY…	complement	assembly and frameshift errors corrected, merging VFA0244 and VFA0243 and VFA0242	VFA0242, VFA0243
154, 155	2	270356	270843	deletion	488	-488	delete 488 bp	merges VFA0244 and VFA0243 and VFA0242 as new VFA0244	[][][]
154, 155	2	271512	271512	insertion	1	1	insert A after	merges VFA0244 and VFA0243 and VFA0242 as new VFA0244	[][][]
156	2	283820	284000	deletion	36	-36	delete 36 bp	merges VFA0251 and VFA0252 as new VFA0251	[][][]	VF_A0251	CDS	MMKITIDKQTFTIDEEITLLAAAKECNVEIPSLCGNNINGEKVPCDLCVVEIEGQGIQRACETQAVDGMQVITSSEALVKRRQSALNKILSDHYADCEAPCQTACPAGVDIQSYLYHISQDNHQKAIEVIKRTLPMPLSIGRVCPAFCEAECRRGLVDEPLAIRQLKRHAADVDLHAQESYVPPKKADKGKSIAVIGSGPGGLTCGYYLTNEGYSVTVFESMPKAGGWLRYGIPEYRLPKSILDKEIELMCRNGMEIQTSVKLGEDFSLTQLSDEYDAVCLAVGASKAVEMHYQGSELGGCYLGVDYLKDYVTESKLTTGKKVAVIGGGNTAIDCARTAVRDGADTTLIYRRTREEMPAEDYEVVEAEHEGVKFHFLTNPVENIADENGRVAQVRLEKM…	forward	frameshift errors corrected, merging VFA0251 and VFA0252	VFA0252
176	2	339887	339887	deletion	1	-1	delete G	"frameshift" in 5' UTR extends 5' end of VFA0304	[][][]	VF_A0304	CDS	MNKKEIVKTQNLTIDYSSLTVVINSTKEEIKISLNEANLLFLLYSHPNRIYTKDEIYTQCWEDGSVANSVVTQTISLLRKKFLTHNISIIDTIKNKGYKSGDRLLAKPIKKFYFLFFSVLILVSLFLIFPIFKQVAPNSITQNLNKVSDNIYMLSTSKPIDITKLNIQPNYLYFLHLGEDKLSLSQCLFIEHKCNDVTNKIIFLETNEDNVETLINQNLTSDLEQDNNPIIQKDSDQDGNFNLHTNVQFTSNDDKDYIAFATYNFYFNLQEDKSYDLDMSINISETGYNGKYTYFSDFKAQFDKDTLISNVINEDEQSSLIQHGHIEDQTKLKMFPKTFKNDNKYNYLHFYIIDKGFSLTYSEQQDISFIVKEFY	complement	frameshift error corrected, extending 5' end of VFA0304
158	2	373830	373830	insertion	1	1	insert C after	merges VFA0338 and VFA0337 as new VFA0338	[][][]	VF_A0338	CDS	MNLKISALAVATALFAVGCTQTTSTTNTSDLKAAQYKNVIDRTGSPDYMRDYDFDNHQRFNPFFDMGAWHGHLLPDNDDGMGGFPGTALLTEEYINFMANNFDRLSVYKDGKKVEFNMEAYSLPGALVQILTSDDVTIEMTLRFATNRTSLVETKIITNTPVELIWDGQLIEGNHAKEEKSQSEKTIAEEYPNYNRTIVPTDDGLKVTFGKVRATWSLLTSGESEYQIHKSIPTTTKVEGLSFNSTARIEQSTTIYTTYSHVLTAEENQEEQIKILDIFAHPQQYLTASEQRWENYLEKGLTNPNATPAQERVAVKAMETLNANWRGAAGAMQFDSVTPSVTARWFSGNQTWPWDTWKQAYAMAHFNPEVAKNNIRAMFAYQIQADDAVRPWDKGFIPD…	complement	frameshift errors corrected, merging VFA0338 and VFA0337	VFA0337
158	2	373856	373856	insertion	1	1	insert C after	merges VFA0338 and VFA0337 as new VFA0338	[][][]
159	2	396615	396615	insertion	1	1	insert A after	merges VFA0353 and VFA0354 as new VFA0353	[][][]	VF_A0353	CDS	MSNVEFNPVDHPHRRYNPLTGQWILVSPHRAKRPWSGQDEKPSTEQLPQYDKGCFLCPTNARISGDTNPDYKGTYVFSNDFAALMTDSPEAPQSSNPLFKTQGVRGLSRVICFSSDHSKTLPELPVGQIRNVIDTWNDQIEELGKEYLWVQAFENKGETMGCSQPHPHGQIWANSFLPNEIERKEKHLKEYYQEHGSNLLVDYVESELKDGERTVVETEHWIAVVPYWAAWPFETMLLPKTHIRRMSELTDEQRDDLALAIKKLTSRYDNLFQCSFPYSMGWHYAPFFEEGTDIEHWQLHALFYPPLLRSASVRKFMVGYEMLAESQRDLTAEQAAQKLRDVSDVHYKDL	forward	frameshift errors corrected, merging VFA0353 and VFA0354	VFA0354
159	2	396668	396668	insertion	1	1	insert T after	merges VFA0353 and VFA0354 as new VFA0353	[][][]
160	2	496441	496441	deletion	1	-1	delete G	merges VFA0432 and VFA0433 as new VFA0432	[][][]	VF_A0432	CDS	MIERGKYQSLTMVNWNGFFARTFDIDNLVTTLSGGNGAGKSTTMAAFITTLIPDQSLLHFRNTTEAGSSQASRDKGLHGKLKPGACYAALDIVNSRKQRVLFAVKLQQVAGRDKKVDIKPFIVVGLPSHVKPTDLMIESLSENQARVRQINDVKEMVSQYEGVQFKAFNSVTDYHAQMFDYGVLPKKLRNTSDRSKFYRLIEASLYGGISSAITRSLRDYLLPQNGGVKKAFQDMEAALRENRMTLEAIKTTQSDRDLFKHLITESTNYVASDYMRHANDRRKKVEQTLTHRVELMNAQRSLVDLSSVLNNMQSELELLTESESGLEQDYQAASDHLQLVQTAVRQQEKIERYSEDLEELTERLEEQVMVVEEAAEQLAMAEEQALLTEEEVDSLKTQL…	forward	frameshift and substitution errors corrected, merging VFA0432 and VFA0433	VFA0433
160	2	496480	496480	substitution	1	0	change G to A	VFA0432(merged):CGA(Arg)>CAA(Gln)	[][][]
161	2	529168	529168	insertion	1	1	insert T after	merges VFA0460 and VFA0459 as new VFA0460	[][][]	VF_A0460	CDS	MPIKNLLSLSLPTKANDTRSVGNLTGSSLALAIAEIEQQHQGPIIVAVTEPQLAFRLQNEINQFSQNAVDVFPDWETLPYDSFSPHQDIISDRLSRLYHLPQQKNGTLIVPVSTLLQRQSPQSFLHKHALVVNVGDRLSFDKLKLQLEKSGYLHVDQVMSHGEYASRGSIIDLFPMGNGHPFRIDFFDDEIDSIRQFDPENQRTIEEVKSINLLPAHEFPTDDEAIEDFRIRWRQRFDARREPESVYQQISKGAWPAGVEYWQPLFFDETETLFDYLPDNTLLVTIGDIEKAADDFLADAEYRYDQRRVDPLRPLLPVNELWLNTADMFALFKQYPRVKLSKEPEKEKAGRFNPDLLELPEIAIQHQNKEPFAQFRQFYEKFSGQVIFSVESEGRREAL…	complement	frameshift error corrected, merging VFA0460 and VFA0459	VFA0459
178	2	729757	729757	deletion	1	-1	delete N	(intergenic, VFA0655-VFA0666)	[][][]	None (intergenic)
178	2	729760	729760	substitution	1	0	change C to A	(intergenic, VFA0655-VFA0666)	[][][]
178	2	729766	729766	insertion	1	1	insert A after	(intergenic, VFA0655-VFA0666)	[][][]
178	2	729768	729768	substitution	1	0	change C to A	(intergenic, VFA0655-VFA0666)	[][][]
178	2	729804	729804	insertion	1	1	insert T after	(intergenic, VFA0655-VFA0666)	[][][]
178	2	729835	729835	insertion	1	1	insert G after	(intergenic, VFA0655-VFA0666)	[][][]
178	2	729850	729850	insertion	1	1	insert G after	(intergenic, VFA0655-VFA0666)	[][][]
178	2	729874	729874	deletion	1	-1	delete C	(intergenic, VFA0655-VFA0666)	[][][]
162	2	937286	937730	deletion	445	-445	delete 445 bp	merges VFA0832 and VFA0831 as new VFA0832	[][][]	VF_A0832	CDS	MSDKQEETGMFQAKEVLSSSIIEQPLESLWSAISPLYMVDEAKWLHQLLPLAKPTDREAVMMEKHAAILIQRVRDDKKAVQMIDALLLEYSLDTKEGILLMCLAEALMRIPDAETADALIRDKLSVADWKSHLKNSDSTFVNASTWGLLLTGKVVSMDVKADGSPSNALSRLVNKFSEPVIRQAMNQAMKIMGHQFVLGRTIEEAQKKGLSMREKGYTYSFDMLGEAALTQTDAHKYFKDYIMAIESVGRAASIANSPEPTVSIKLSALHPRYEVANKERVMNEMYQSVLQLLERARELDVGITIDAEEMDRLELSLELFEKLYRSDIVKGWGKFGLVVQAYSKRALPVLVWLTALSKEQEDLIPLRLVKGAYWDTELKLSQQFGFARYPVFTRKEATD…	complement	assembly error corrected, merging VFA0832 and VFA0831	VFA0831
163	2	966137	966534	deletion	398	-398	delete 398 bp	merges VFA0856 and VFA0855 as new VFA0856	[][][]	VF_A0856	CDS	MINLWGNIMINGIQTGAGLTTYPKPRMPLNSVPVSAVSMNALSVQHDTVSLSVEGKALLRALQEIEKDSKLKQSETEGVSDQVESFAHGALGINHPDAIEEEGDTSYSAGQYVSAALTVGGILLALA	complement	assembly error corrected, merging VFA0856 and VFA0855	VFA0855
165	2	1134360	1134360	substitution	1	0	change A to G	VFA1008: AGT(Ser)>GGT(Gly)	[][][]	VF_A1008	CDS	MKQSYKVIIASGLAIFAAQALANDYKTTVEYRHEYKDGNNKHADRVKMFLDTGKNIGFELDARYNNKDQDQMYDEMSMNGSELSIFYYDKIAENTTGLLGSSLDFNPDGLVYVPYVRVNHSFDNGFRAQARYKWKIWDYSQTNAAGEKYTSKIQELDTWLGYNTGKWDFQYEFQIWNETDDDAKPQFDNESYDYLHNFRIMYSFVNPDGTKWRPFVEVGNVRQDSYSDNRQTRYRVGIKYTW	forward	frameshift and substitution errors corrected, merging VFA1008 and VFA1009	VFA1009
165	2	1134387	1134387	insertion	1	1	insert G after	merges VFA1008 and VFA1009 as new VFA1008	[][][]
165	2	1134416	1134416	insertion	1	1	insert A after	merges VFA1008 and VFA1009 as new VFA1008	[][][]
166	2	1296162	1296162	deletion	1	-1	delete T	merges VFA1151 and VFA1150 (with VFA1152) as new VFA1152	[][][]	VF_A1152	CDS	MKSKMLLASIISTALLVGCSDESTAQRAPQAPLVGTYTVEPISYQQGKTYIGRIEAMEDASISAQVSGYIQSRQFKEGQMVEKGDVLFQIDPSSFEAQVANAKAGITQANAALKKAQLDFNRGKNLLPKGNISQAEFDGLTAQLLSAEAQVEAAQAQLKLAQVNLSYTTITAPFTGRISDSKASIGDLVSPASGVLTTLVSLDPIHTRFTISERERLMMGIDAIEGDGKGASSQVEVVLNLENGKEYKHLGKVDFIGNRIDKTTGTLTLRALVDNPEHTLLPGQHINVNLREKQPTEVLVVPRRAVQSDLEGDFVMVLTEGNIAERRNVTLGKQLPEGVIISSGIKANEQVLVKGLQRVRNGVQVRLENTES	complement	frameshift errors corrected, merging VFA1152 and VFA1151 and VFA1150	VFA1151, VFA1150
166	2	1296379	1296380	deletion	2	-2	delete GG	merges VFA1152 and VFA1151 (with VFA1150) as new VFA1152	[][][]
167	2	1300255	1300572	deletion	318	-318	delete 318 bp	merges VFA1156 and VFA1157 as new VFA1156	[][][]	VF_A1156	CDS	MYQQTLKETFGFDSLRGGQQQVIEKVLNGHSSAAIFPTGSGKSLCYQLPALILPNLTLVISPLLALMKDQIAFLKSKGIAAASIDSTQTREETQAILQGVRNGEIKILMISVERLKNERFRQFIAQINISLLVVDEAHCISEWGHNFRPDYLKLPQDREALNIPQVLLLTATATPAVIEDMSKKFDIAQDDIVITGFYRSNLDISIIPVEEEQKRSALFATLKQRPDQPSIVYVTLQQTAENVAQWLQSNGIQAKAYHAGLKNDVRETIQYQFMHGEINCIVATIAFGMGVDKSDIRQVIHFDLPKSIENYSQEIGRAGRDGLPSFCTVLANTSGLNVLENFVYGDTPDREAIQYVLDDIYQANETWETQLLRLSKDSNVRQLPLKTLLVYLELKKIIQ…	forward	assembly error corrected, merging VFA1156 and VFA1157	VFA1157
									[][][]
				TOTALS:	10457	-10332			[][][]
