# Supplementary material for: Comparative genomics-based investigation of resequencing targets in Vibrio fischeri: Focus on point miscalls and artefactual expansions
Source: BMC Genomics. 2008 Mar 25;9:138. doi: 10.1186/1471-2164-9-138 (PMC2330054; doi:10.1186/1471-2164-9-138)
Supplement: Additional file 3 — Table of fragment GenBank accession numbers. The GenBank accession numbers for the resequenced fragments in ES114. [file 1471-2164-9-138-S3.xls]

## Sheet: Accession Numbers
Additional file 3. GenBank accession numbers of resequenced fragments in ES114.
target	Accession no.
101	ET052048
102	ET052049
103	ET052050
104	ET052051
105	ET052052
106	ET052053, ET052054
107	ET052055
108	ET052056
109	ET052057
110	ET052058
111	ET052059
112	ET052060
113	ET052061
114	ET052062
115	ET052063
116	ET052064
117	ET052065
118	ET052066
119	ET052067
120	ET052068
121	ET052069
122	ET052070
123	ET052071
124	ET052072
125	ET052073
126	ET052074
127	ET052075
128	ET052076
129	ET052077
130	ET052078
131	ET052079
132	ET052080
133	ET052081
134	ET052082
135	ET052083
136	ET052084
137	ET052085
138	ET052086
139	ET052087
140	ET052088
141	ET052089
142	ET052090
143	ET052091
144	ET052092
145	ET052093
146	ET052094
147	ET052095
148	ET052096
149	ET052097
150	ET052098
151	ET052099
152	ET052100
153	ET052101
154	ET052102
155	ET052103
156	ET052104
157	ET052105
158	ET052106
159	ET052107
160	ET052108
161	ET052109
162	ET052110
163	ET052111
164	ET052112
165	ET052113
166	ET052114
167	ET052115
168	ET052116
169	ET052117
170	ET052118
171	ET052119
172	ET052120
173	ET052121
174	ET052122
175	ET052123
176	ET052124
177	ET052125
178	ET052126
179	ET052127
181	ET052128, ET052129
182	ET052130
183	ET052131
184	ET052132
185	ET052133
target #181, though not discussed in the manuscript, clarifies a discrepancy between two previous GenBank submissions as is described under these accession numbers. There was no change to the genome sequence or annotation.
